# Supplementary material for: Differential miRNA expression profiles in proliferating or differentiated keratinocytes in response to gamma irradiation
Source: BMC Genomics. 2013 Mar 16;14:184. doi: 10.1186/1471-2164-14-184 (PMC3610249; doi:10.1186/1471-2164-14-184)
Supplement: Additional file 1 — Full data of miRNAs analyzed in our study. The Cq and relative expression for all analyzed miRNAs are given for the 3 conditions (Proliferating cells 6 Gy, Differentiated Cells 6 Gy, Proliferating cells 10 mGy). [file 1471-2164-14-184-S1.xls]

## Sheet: Prolif6Gy
Card	Outlet	Well	ID Assays	microRNA	Cq
					HKP86			HKP99			HKP113
					0Gy	6Gy	relative expression	0Gy	6Gy	relative expression	0Gy	6Gy	relative expression
A	8	351	hsa-miR-886-3p-4395305	miR-886-3p	30.3762	31.0919	0.608943	30.463	30.6598	0.87248	30.6243	31.9923	0.387415
A	5	206	hsa-miR-422a-4395408	miR-422a	28.7468	29.8786	0.456355	28.6785	28.8386	0.894962	29.0483	29.4787	0.742058
A	1	14	hsa-miR-15b-4373122	miR-15b	26.9009	27.118	0.860314	28.1158	29.1681	0.482184	29.0509	29.2729	0.857341
A	7	335	hsa-miR-660-4380925	miR-660	28.8896	29.0926	0.868747	30.0828	30.4661	0.766655	29.4143	30.1947	0.582185
A	5	225	hsa-miR-484-4381032	miR-484	26.31	26.7101	0.757799	25.9787	26.6359	0.634107	26.968	27.1254	0.896638
A	1	30	hsa-miR-26b-4395167	miR-26b	28.437	28.6412	0.86804	27.8848	28.7137	0.562947	28.2335	28.4402	0.866485
A	2	75	hsa-miR-132-4373143	miR-132	29.1649	29.8113	0.638865	29.4963	29.6241	0.91527	28.9116	29.427	0.699573
A	5	209	hsa-miR-425-4380926	miR-425	29.9518	29.9692	0.98801	29.6014	30.0869	0.714224	30.8682	31.6433	0.584359
A	4	167	hsa-miR-331-3p-4373046	miR-331-3p	25.9391	26.3712	0.741157	26.068	26.3849	0.802815	26.7832	27.157	0.77171
A	5	221	hsa-miR-454-4395434	miR-454	26.4666	27.1078	0.641166	26.4847	27.1297	0.639497	27.5838	27.5085	1.05353
A	3	111	hsa-miR-186-4395396	miR-186	26.1884	27.0928	0.53426	26.0847	26.5307	0.734082	26.7217	26.5939	1.09265
A	1	21	hsa-miR-20a-4373286	miR-20a	22.8451	23.5212	0.625821	22.9599	23.1736	0.862307	23.4706	23.6367	0.891253
A	3	115	hsa-miR-191-4395410	miR-191	24.3349	24.7663	0.741539	24.2609	24.6068	0.786866	24.9621	25.196	0.850314
A	3	129	hsa-miR-200b-4395362	miR-200b	26.1285	26.4451	0.802942	25.6977	26.1317	0.740224	25.7718	26.0206	0.84156
A	4	184	hsa-miR-365-4373194	miR-365	27.9189	28.0368	0.921515	30.9907	31.7301	0.598981	31.6185	31.8666	0.842061
A	1	1	hsa-let-7a-4373169	let-7a	27.9021	28.4498	0.684098	27.9992	28.7069	0.612277	27.9303	27.7756	1.11318
A	4	144	hsa-miR-221-4373077	miR-221	25.622	25.6692	0.967763	25.9937	26.4208	0.743803	26.2573	26.6839	0.744014
A	1	16	hsa-miR-17-4395419	miR-17	21.5993	21.953	0.782592	21.2061	21.4146	0.865438	22.0101	22.2617	0.83996
A	1	15	hsa-miR-16-4373121	miR-16	24.0838	24.3889	0.809354	23.8099	24.2133	0.756105	24.7588	24.882	0.91813
A	2	74	hsa-miR-130b-4373144	miR-130b	30.6498	30.3023	1.27239	29.151	30.4272	0.412892	29.6066	29.923	0.803121
A	2	54	hsa-miR-100-4373160	miR-100	26.1383	26.3211	0.880991	25.9317	26.0454	0.924215	27.2165	27.8028	0.666064
A	3	119	hsa-miR-193b-4395478	miR-193b	24.1108	24.451	0.789974	23.6979	24.0006	0.810734	24.4063	24.533	0.915969
A	2	56	hsa-miR-103-4373158	miR-103	29.2982	29.0897	1.15545	28.9584	30.0734	0.46171	29.4015	29.5617	0.894895
A	3	101	hsa-miR-152-4395170	miR-152	29.8747	30.0259	0.900522	29.223	29.8872	0.63105	29.2085	29.2568	0.967102
A	4	147	hsa-miR-224-4395210	miR-224	28.2168	28.5794	0.777764	27.9952	28.467	0.721047	27.6758	27.6554	1.01429
A	2	53	hsa-miR-99b-4373007	miR-99b	29.2295	29.4444	0.86159	29.8332	30.1535	0.800933	29.9775	30.2367	0.83553
A	1	5	hsa-let-7f-4373164	let-7f	30.8811	31.0167	0.910294	30.1915	30.7929	0.659111	31.1469	31.2326	0.942355
A	4	182	hsa-miR-362-5p-4378092	miR-362-5p	30.9167	31.3191	0.756624	29.8489	30.0595	0.864192	29.8412	30.0264	0.879523
A	5	219	hsa-miR-452-4395440	miR-452	30.0883	30.5769	0.712684	30.8488	30.6505	1.14739	30.3978	31.1113	0.609833
A	2	58	hsa-miR-106a-4395280	miR-106a	21.6777	21.837	0.895429	21.3739	21.4934	0.920457	21.8316	22.1707	0.790523
A	3	130	hsa-miR-200c-4395411	miR-200c	23.2904	23.5927	0.81095	22.3807	22.9498	0.674042	23.1186	22.9378	1.1335
A	1	40	hsa-miR-30b-4373290	miR-30b	26.3766	26.4305	0.963286	26.1716	26.577	0.755009	26.2216	26.4215	0.870626
A	1	41	hsa-miR-30c-4373060	miR-30c	26.0368	26.1527	0.922799	25.2602	25.5499	0.818074	25.9623	26.1781	0.861082
A	4	145	hsa-miR-222-4395387	miR-222	22.1978	22.4972	0.812628	21.6304	21.6786	0.967142	21.9732	22.2046	0.851786
A	4	177	hsa-miR-342-3p-4395371	miR-342-3p	27.8609	28.3535	0.710715	27.6987	28.069	0.773595	28.1298	27.9764	1.11218
A	3	122	hsa-miR-196b-4395326	miR-196b	29.7146	29.8126	0.934294	28.7395	28.9753	0.849225	30.147	30.484	0.791667
A	1	6	hsa-let-7g-4395393	let-7g	27.5132	27.6116	0.934039	27.1394	27.4338	0.815399	26.9447	27.1703	0.855293
A	1	20	hsa-miR-19b-4373098	miR-19b	21.7893	21.9145	0.916886	21.852	21.9798	0.915241	22.3369	22.6281	0.817229
A	3	134	hsa-miR-205-4373093	miR-205	24.6327	24.9496	0.802787	25.1454	25.161	0.989199	24.9787	25.2664	0.819199
A	3	99	hsa-miR-149-4395366	miR-149	27.2554	27.1611	1.06753	26.7808	27.3818	0.65931	27.8436	27.9905	0.903194
A	2	48	hsa-miR-93-4373302	miR-93	25.1031	25.3697	0.831262	25.7884	26.1783	0.763188	26.5417	26.487	1.03866
A	8	339	hsa-miR-708-4395452	miR-708	26.4615	26.6381	0.884801	25.9549	26.1024	0.902805	26.2411	26.5107	0.829514
A	1	42	hsa-miR-31-4395390	miR-31	22.277	22.4826	0.867144	21.6412	21.7994	0.896121	22.5272	22.6609	0.911522
A	1	27	hsa-miR-24-4373072	miR-24	21.7103	21.9128	0.869005	21.2456	21.3312	0.942342	21.879	22.0792	0.87044
A	1	29	hsa-miR-26a-4395166	miR-26a	26.8964	27.0674	0.888266	26.4702	26.6408	0.888463	26.5069	26.7074	0.870218
A	1	45	hsa-miR-34a-4395168	miR-34a	29.0236	29.5296	0.704183	27.527	27.6195	0.937932	27.5124	27.4811	1.02196
A	2	80	hsa-miR-135b-4395372	miR-135b	26.3691	26.3885	0.986683	25.6048	25.695	0.939378	26.6127	26.9912	0.76923
A	7	308	hsa-miR-574-3p-4395460	miR-574-3p	27.1807	27.4319	0.840197	26.6769	26.8916	0.861741	27.6604	27.6706	0.992942
A	4	179	hsa-miR-345-4395297	miR-345	28.588	28.6145	0.981764	29.3307	29.5986	0.830507	29.9232	30.0917	0.889783
A	1	4	hsa-let-7e-4395517	let-7e	25.2227	25.4872	0.832481	24.9839	24.914	1.04967	24.5415	24.7466	0.867441
A	5	210	hsa-miR-429-4373203	miR-429	28.1705	28.142	1.01999	28.003	28.4048	0.75689	28.2707	28.3087	0.974007
A	2	60	hsa-miR-106b-4373155	miR-106b	27.8534	27.7252	1.09291	28.1186	28.1459	0.981277	28.1996	28.7879	0.66511
A	2	87	hsa-miR-140-5p-4373374	miR-140-5p	29.0322	28.952	1.05722	28.8882	29.2513	0.77748	29.7861	29.902	0.922824
A	1	32	hsa-miR-27b-4373068	miR-27b	29.0025	29.2249	0.857129	30.0873	29.9338	1.11229	28.5277	28.9663	0.737871
A	1	39	hsa-miR-29c-4395171	miR-29c	28.3739	28.2011	1.12725	27.9369	28.1657	0.853322	29.0621	29.4001	0.791125
A	4	172	hsa-miR-339-3p-4395295	miR-339-3p	31.2863	31.4796	0.874556	30.5079	30.567	0.959873	31.2891	31.4117	0.918551
A	5	193	hsa-miR-374b-4381045	miR-374b	27.5688	27.2376	1.25807	27.1237	27.7396	0.652544	28.1762	28.2919	0.922926
A	1	23	hsa-miR-21-4373090	miR-21	26.4679	26.0693	1.31823	25.2892	25.8113	0.696384	25.6581	25.8564	0.871584
A	3	121	hsa-miR-195-4373105	miR-195	30.2486	30.1593	1.06388	29.5318	29.3973	1.09772	30.1138	30.7788	0.630662
A	3	132	hsa-miR-203-4373095	miR-203	23.9721	24.0618	0.939668	24.5194	24.5238	0.996917	22.7995	22.8538	0.963098
A	1	38	hsa-miR-29b-4373288	miR-29b	29.9983	29.9757	1.0158	29.5969	29.6539	0.961264	30.0998	30.3002	0.870306
A	1	22	hsa-miR-20b-4373263	miR-20b	28.965	29.7997	0.560693	28.667	28.6889	0.984884	29.7228	29.3261	1.31652
A	7	288	hsa-miR-532-5p-4380928	miR-532-5p	28.0148	27.8439	1.12576	28.8224	29.1657	0.788247	28.5292	28.5546	0.982543
A	4	158	hsa-miR-320-4395388	miR-320	25.0587	25.2905	0.851548	24.7306	24.721	1.00668	25.418	25.3406	1.05515
A	7	317	hsa-miR-598-4395179	miR-598	30.7403	31.4277	0.620956	31.058	31.7026	0.63965	31.8186	31.0954	1.65077
A	5	192	hsa-miR-374a-4373028	miR-374a	28.414	28.101	1.24226	28.6096	29.0864	0.718594	29.1509	29.1852	0.976472
A	1	47	hsa-miR-92a-4395169	miR-92a	25.8383	25.9959	0.896502	25.5555	25.762	0.866674	26.1737	25.9246	1.18848
A	4	152	hsa-miR-301a-4373064	miR-301a	29.5268	29.8147	0.819096	30.253	30.4184	0.891681	30.2098	29.96	1.18902
A	1	17	hsa-miR-18a-4395533	miR-18a	27.6789	27.5334	1.10611	30.2007	30.6053	0.755421	30.6749	30.5868	1.06293
A	1	33	hsa-miR-28-3p-4395557	miR-28-3p	28.0541	27.9631	1.06509	27.8458	27.8799	0.976692	28.0976	28.2779	0.882507
A	4	176	hsa-let-7b-4395446	let-7b	26.1719	26.3584	0.878729	26.829	27.096	0.83104	26.0355	25.7155	1.24838
A	1	3	hsa-let-7d-4395394	let-7d	28.8921	28.7535	1.10082	28.2735	28.2442	1.0205	27.8369	28.1272	0.817722
A	2	52	hsa-miR-99a-4373008	miR-99a	27.119	26.892	1.17041	26.4307	26.5526	0.918985	28.2142	28.3508	0.90964
A	6	287	hsa-miR-532-3p-4395466	miR-532-3p	29.2471	29.4672	0.858489	30.2008	30.2765	0.948909	29.4717	29.2577	1.15993
A	2	88	hsa-miR-141-4373137	miR-141	29.0836	28.9361	1.1076	26.5897	27.0535	0.725078	27.2629	26.9991	1.20068
A	7	315	hsa-miR-590-5p-4395176	miR-590-5p	28.622	28.6656	0.970256	28.5269	28.343	1.13592	29.1681	29.2486	0.945684
A	2	66	hsa-miR-125b-4373148	miR-125b	27.5286	27.6333	0.929985	27.7411	27.3604	1.30197	28.6532	28.9267	0.827344
A	3	97	hsa-miR-148a-4373130	miR-148a	29.9623	29.6082	1.27823	28.734	29.2567	0.696051	28.6534	28.4485	1.15263
A	1	19	hsa-miR-19a-4373099	miR-19a	24.7163	24.7718	0.962232	24.9314	25.3359	0.755517	25.8336	25.2936	1.4539
A	2	73	hsa-miR-130a-4373145	miR-130a	29.1484	28.9062	1.18283	29.6255	29.5397	1.06124	29.716	29.9616	0.843487
A	1	31	hsa-miR-27a-4373287	miR-27a	25.1073	25.0035	1.07457	24.7509	24.7078	1.03034	25.0825	25.0013	1.05789
A	2	65	hsa-miR-125a-5p-4395309	miR-125a-5p	27.5808	27.9946	0.750646	27.3647	27.1666	1.14721	28.0182	27.7247	1.22558
A	3	118	hsa-miR-193a-5p-4395392	miR-193a-5p	29.8714	30.161	0.818112	29.3422	28.8843	1.37352	29.1245	29.2946	0.888746
A	3	123	hsa-miR-197-4373102	miR-197	29.3487	28.8302	1.43248	28.7869	28.8797	0.937714	29.2921	29.5541	0.833954
A	5	223	hsa-miR-455-5p-4378098	miR-455-5p	30.75	31.0989	0.785174	30.3396	30.248	1.0656	30.9587	30.5444	1.33259
A	2	67	hsa-miR-126-4395339	miR-126	29.8696	29.5327	1.26303	30.201	30.2144	0.990728	31.513	31.4906	1.01564
A	3	128	hsa-miR-200a-4378069	miR-200a	28.2499	28.3501	0.932893	28.4182	28.365	1.03758	28.568	28.1541	1.33222
A	8	352	hsa-miR-886-5p-4395304	miR-886-5p	29.0015	28.9189	1.05892	29.2239	29.7554	0.691826	30.7075	30.0456	1.5822
A	4	160	hsa-miR-324-3p-4395272	miR-324-3p	30.3676	30.2207	1.10717	31.0203	30.6828	1.26361	30.7731	30.8861	0.924632
A	8	340	hsa-miR-744-4395435	miR-744	28.5839	28.4601	1.08964	29.5897	29.3107	1.21332	29.4989	29.4329	1.04677
A	3	142	hsa-miR-218-4373081	miR-218	29.4029	29.1862	1.16214	24.942	25.192	0.840926	25.7189	25.1551	1.47814
A	5	238	hsa-miR-494-4395476	miR-494	30.0246	29.6787	1.27094	30.6196	30.4375	1.13454	30.1092	29.9539	1.11359
A	1	34	hsa-miR-28-5p-4373067	miR-28-5p	29.6125	29.54	1.05154	29.5865	29.7529	0.89108	30.3154	29.4885	1.77382
A	1	28	hsa-miR-25-4373071	miR-25	29.3502	28.8787	1.38655	27.7578	27.6153	1.10378	27.4732	26.9308	1.45641
A	1	37	hsa-miR-29a-4395223	miR-29a	22.979	22.7781	1.14944	18.6147	18.2881	1.25402	19.2396	18.3625	1.83672

## Sheet: Diff6Gy
Card	Outlet	Well	ID Assays	microRNA	Cq
					HKP65			HKP86			HKP99			HKP113
					0Gy	6Gy	relative expression	0Gy	6Gy	relative expression	0Gy	6Gy	relative expression	0Gy	6Gy	relative expression
A	2	66	hsa-miR-125b-4373148	miR-125b	26.3114	26.5294	0.859735	27.4293	27.5588	0.914118	26.9817	27.1002	0.921111	26.8374	26.9624	0.917028
A	2	87	hsa-miR-140-5p-4373374	miR-140-5p	27.5198	27.2286	1.22364	30.5132	30.5095	1.00256	28.9752	29.2026	0.854166	28.9919	29.532	0.687745
A	6	287	hsa-miR-532-3p-4395466	miR-532-3p	28.2987	28.3525	0.963418	29.9465	29.8588	1.0627	29.035	29.0149	1.01403	28.9667	29.0266	0.959373
A	8	351	hsa-miR-886-3p-4395305	miR-886-3p	27.4496	27.6292	0.882927	30.4452	30.43	1.0106	30.8	30.6171	1.13523	27.9398	27.9808	0.971964
A	2	53	hsa-miR-99b-4373007	miR-99b	28.5941	28.7438	0.901445	30.3868	29.9288	1.37366	29.739	29.7655	0.981806	29.5131	29.5867	0.950261
A	3	118	hsa-miR-193a-5p-4395392	miR-193a-5p	27.6669	27.669	0.998551	28.7205	28.5084	1.1584	28.1636	28.0009	1.11938	27.6063	27.824	0.859938
A	4	167	hsa-miR-331-3p-4373046	miR-331-3p	25.5482	25.6039	0.962119	26.9018	27.1218	0.85857	26.7366	26.5605	1.12978	26.7867	26.7188	1.04818
A	1	3	hsa-let-7d-4395394	let-7d	27.1045	27.5172	0.751193	28.5631	27.8388	1.65214	27.6705	27.2444	1.34355	26.7191	27.1989	0.717047
A	7	308	hsa-miR-574-3p-4395460	miR-574-3p	25.9882	25.8961	1.06596	27.1453	27.1724	0.981408	26.7578	26.5618	1.14549	27.3145	27.2223	1.06598
A	2	73	hsa-miR-130a-4373145	miR-130a	27.8548	28.0414	0.878681	30.0327	29.7926	1.18111	28.915	28.8135	1.07286	28.4238	28.1123	1.24101
A	1	42	hsa-miR-31-4395390	miR-31	20.9866	21.0566	0.952625	22.7208	22.3529	1.29044	21.2656	21.0142	1.1903	20.7776	21.0171	0.847059
A	5	209	hsa-miR-425-4380926	miR-425	27.5283	27.4989	1.02057	29.7397	29.4398	1.23106	28.8097	28.2409	1.48327	29.3042	29.7073	0.75621
A	2	83	hsa-miR-138-4395395	miR-138	26.0026	25.8995	1.07407	27.2866	26.8583	1.34564	26.0163	25.7951	1.16571	28.679	28.8128	0.91143
A	5	219	hsa-miR-452-4395440	miR-452	29.3447	28.9881	1.28039	31.6507	31.0635	1.5023	30.1917	29.7195	1.38725	29.3514	30.1038	0.593593
A	3	119	hsa-miR-193b-4395478	miR-193b	24.3438	24.1215	1.16658	24.6463	24.5902	1.03962	23.6943	23.368	1.25385	23.8285	23.9188	0.939327
A	2	52	hsa-miR-99a-4373008	miR-99a	26.0501	26.1342	0.943336	28.2621	27.4761	1.72423	26.7654	26.4169	1.27322	26.416	26.7306	0.804075
A	2	60	hsa-miR-106b-4373155	miR-106b	26.3737	26.4777	0.930471	29.547	28.4386	2.1561	27.2444	27.4969	0.839421	27.0605	27.0511	1.00653
A	2	75	hsa-miR-132-4373143	miR-132	26.5876	26.3742	1.15939	29.3577	28.741	1.53332	26.9026	26.7988	1.0746	27.2157	27.3001	0.943181
A	4	160	hsa-miR-324-3p-4395272	miR-324-3p	29.9409	29.3185	1.53936	30.7446	30.4081	1.26274	30.2376	30.0603	1.1308	30.1729	30.5063	0.793669
A	5	225	hsa-miR-484-4381032	miR-484	25.805	25.3184	1.40111	27.4534	27.3391	1.08244	27.0461	26.7827	1.20027	26.7803	26.9702	0.876651
A	3	115	hsa-miR-191-4395410	miR-191	23.8043	23.4622	1.26757	24.3107	24.0651	1.18565	23.8637	23.8947	0.978752	24.4919	24.4005	1.06546
A	4	158	hsa-miR-320-4395388	miR-320	24.5919	24.1683	1.34122	24.461	24.5547	0.937114	24.382	24.0114	1.29289	23.969	24.1137	0.904554
A	1	27	hsa-miR-24-4373072	miR-24	20.6407	20.6689	0.980631	22.4561	21.766	1.6134	20.9757	20.8283	1.10762	20.9701	21.1214	0.900443
A	1	47	hsa-miR-92a-4395169	miR-92a	26.025	25.9267	1.07052	25.9338	25.9694	0.975632	25.9456	25.4817	1.37932	25.7492	25.5876	1.11855
A	3	99	hsa-miR-149-4395366	miR-149	27.009	26.2831	1.65402	26.3442	26.7615	0.748853	26.6575	26.3767	1.21488	28.0323	28.1607	0.914826
A	3	116	hsa-miR-192-4373108	miR-192	28.7556	28.6016	1.11266	31.8983	30.887	2.01581	29.2683	29.0004	1.20406	28.5206	28.7566	0.849083
A	3	123	hsa-miR-197-4373102	miR-197	29.1025	28.7837	1.24733	29.7646	29.6681	1.06924	29.5465	29.2819	1.20136	29.3568	29.0302	1.2541
A	4	145	hsa-miR-222-4395387	miR-222	20.4665	20.4538	1.00881	22.1475	21.7331	1.33274	21.3421	20.7962	1.4599	20.5691	20.7803	0.863851
A	3	101	hsa-miR-152-4395170	miR-152	28.5931	27.7338	1.81423	30.8567	30.0037	1.80629	28.7551	29.3047	0.683174	29.1291	29.455	0.797824
A	2	80	hsa-miR-135b-4395372	miR-135b	24.6907	24.6043	1.06172	27.9625	26.9368	2.03602	24.9255	24.8635	1.04392	25.1967	25.2959	0.933549
A	7	335	hsa-miR-660-4380925	miR-660	27.5263	27.652	0.916542	31.0491	29.9939	2.07811	28.2811	28.2333	1.03373	27.9737	27.7542	1.16431
A	1	28	hsa-miR-25-4373071	miR-25	28.0016	28.359	0.780588	31.8326	30.8482	1.97851	26.9025	27.046	0.905334	26.8106	26.2533	1.47152
A	8	339	hsa-miR-708-4395452	miR-708	26.1707	26.1941	0.983944	28.5563	27.6138	1.92178	26.525	26.3807	1.10518	26.3573	26.2585	1.07089
A	1	34	hsa-miR-28-5p-4373067	miR-28-5p	28.7956	29.2328	0.738588	31.1519	30.2274	1.89804	29.9637	29.6061	1.28129	29.9202	29.6085	1.24119
A	1	41	hsa-miR-30c-4373060	miR-30c	24.2712	24.0609	1.15692	25.9015	25.2483	1.57262	24.5785	24.2525	1.25352	24.7828	24.8731	0.939346
A	1	40	hsa-miR-30b-4373290	miR-30b	24.3702	24.4234	0.963823	26.9439	26.0293	1.88512	25.5959	25.2096	1.30707	25.2522	25.3208	0.953546
A	7	315	hsa-miR-590-5p-4395176	miR-590-5p	27.2917	27.0256	1.20254	30.6675	29.5835	2.11999	28.5797	28.432	1.10773	28.5281	28.6696	0.906542
A	3	130	hsa-miR-200c-4395411	miR-200c	21.6955	21.3317	1.28679	22.674	22.4451	1.17193	22.0905	21.9375	1.11189	22.2502	22.0073	1.18337
A	5	210	hsa-miR-429-4373203	miR-429	26.6566	26.1516	1.41911	29.9321	29.2009	1.66007	27.5158	27.3229	1.1431	27.0351	27.1325	0.934775
A	2	56	hsa-miR-103-4373158	miR-103	28.1544	27.8942	1.19761	30.0721	29.2926	1.71658	28.8974	28.8748	1.01575	28.5469	28.2329	1.24308
A	7	330	hsa-miR-652-4395463	miR-652	29.2972	29.3303	0.977307	30.8637	29.9447	1.8908	30.4428	30.034	1.32752	29.6888	29.5336	1.11353
A	8	340	hsa-miR-744-4395435	miR-744	28.5791	28.5003	1.05612	29.8466	30.1636	0.802723	29.6908	29.0256	1.5858	29.496	29.0012	1.40914
A	4	182	hsa-miR-362-5p-4378092	miR-362-5p	28.9588	28.5783	1.30176	30.9209	31.2536	0.794036	29.638	28.7613	1.83624	28.9391	28.9631	0.983539
A	1	4	hsa-let-7e-4395517	let-7e	23.8048	23.8452	0.97237	25.7603	24.7811	1.9714	24.4543	24.0394	1.33322	23.1489	23.3112	0.893567
A	4	179	hsa-miR-345-4395297	miR-345	29.0195	28.806	1.15952	29.6813	28.9934	1.61097	30.6259	30.0192	1.5228	30.5209	30.6428	0.918958
A	1	30	hsa-miR-26b-4395167	miR-26b	26.2427	25.8584	1.30528	29.6066	28.2967	2.47919	27.3493	27.4846	0.910505	26.808	27.0933	0.820557
A	2	65	hsa-miR-125a-5p-4395309	miR-125a-5p	26.6804	26.4033	1.21174	27.1959	27.465	0.829835	26.6031	26.0404	1.47708	26.9935	26.5859	1.32642
A	8	352	hsa-miR-886-5p-4395304	miR-886-5p	26.6182	26.66	0.971436	29.4669	29.2285	1.17964	30.8976	29.7335	2.24097	28.7082	29.1801	0.721055
A	1	2	hsa-let-7c-4373167	let-7c	29.8828	29.9683	0.942491	31.8313	30.5132	2.49329	31.1968	31.1433	1.03782	30.6317	30.4307	1.14951
A	1	21	hsa-miR-20a-4373286	miR-20a	22.1434	22.0281	1.08319	24.7691	23.7342	2.04898	22.7439	22.4551	1.22163	22.5723	22.8042	0.851526
A	3	132	hsa-miR-203-4373095	miR-203	20.122	20.0178	1.0749	22.5748	21.6275	1.9282	20.9013	20.6143	1.22006	20.6175	20.7307	0.924551
A	2	48	hsa-miR-93-4373302	miR-93	24.8647	24.6685	1.1457	27.158	26.24	1.88955	26.3563	26.0459	1.24001	26.1725	26.1265	1.03242
A	1	33	hsa-miR-28-3p-4395557	miR-28-3p	26.8082	26.5988	1.15619	28.6799	28.0488	1.5487	27.8554	27.6364	1.16397	27.7658	27.3368	1.34629
A	1	39	hsa-miR-29c-4395171	miR-29c	26.2269	26.2357	0.993946	31.2678	29.7317	2.90019	28.0163	27.7328	1.21722	26.9908	27.4045	0.750706
A	4	144	hsa-miR-221-4373077	miR-221	25.0033	24.8468	1.11455	27.7546	26.5704	2.2724	26.4426	26.2453	1.14652	26.0551	26.1277	0.950931
A	1	23	hsa-miR-21-4373090	miR-21	23.3027	23.3657	0.957317	26.6601	25.6948	1.95244	24.6925	24.1526	1.45384	23.8784	23.9228	0.969686
A	1	22	hsa-miR-20b-4373263	miR-20b	29.0998	28.6784	1.33919	30.3043	29.4672	1.78656	28.6683	27.9854	1.6054	28.0901	28.5593	0.722339
A	4	147	hsa-miR-224-4395210	miR-224	26.1381	26.0635	1.05309	28.4691	27.1589	2.47984	27.012	26.7803	1.17418	25.9026	26.0407	0.908676
A	1	15	hsa-miR-16-4373121	miR-16	23.3417	23.045	1.22834	26.2453	25.1067	2.2017	23.9378	23.7238	1.1599	23.7651	23.974	0.865216
A	3	134	hsa-miR-205-4373093	miR-205	23.7083	23.4116	1.22828	24.9396	24.5944	1.27037	24.9584	24.5336	1.34241	24.7489	24.416	1.25955
A	2	67	hsa-miR-126-4395339	miR-126	27.5197	27.5232	0.997586	30.9792	29.8806	2.14149	29.9609	29.3959	1.47945	30.2656	30.2093	1.03983
A	1	31	hsa-miR-27a-4373287	miR-27a	23.4671	23.2509	1.16172	25.7805	24.9167	1.81978	24.1958	24.1372	1.04146	24.2515	23.8665	1.30583
A	3	129	hsa-miR-200b-4395362	miR-200b	24.2381	23.9863	1.19064	26.919	26.0028	1.88709	25.296	24.9899	1.23632	24.6465	24.5103	1.09896
A	1	32	hsa-miR-27b-4373068	miR-27b	27.8502	27.6099	1.18122	29.4266	28.3108	2.16714	28.3152	28.1629	1.11135	28.0464	27.8372	1.15606
A	2	54	hsa-miR-100-4373160	miR-100	25.4742	25.6081	0.911394	27.5478	26.5316	2.02256	26.2602	25.7815	1.39344	26.1363	25.9107	1.16927
A	2	88	hsa-miR-141-4373137	miR-141	26.5019	26.2401	1.19895	29.2758	28.2822	1.99113	26.253	26.0691	1.13591	25.9567	25.6666	1.22277
A	1	20	hsa-miR-19b-4373098	miR-19b	20.8671	20.9196	0.964269	23.7665	22.8854	1.84177	21.8116	21.2996	1.42603	21.6423	21.5135	1.09336
A	5	221	hsa-miR-454-4395434	miR-454	25.8263	25.4378	1.30897	29.0628	28.1585	1.87159	27.0537	26.729	1.25238	27.013	26.8742	1.10099
A	3	136	hsa-miR-210-4373089	miR-210	28.0644	27.5656	1.41298	29.6092	28.5441	2.09226	28.7286	28.3046	1.34165	29.7392	29.9662	0.854422
A	3	111	hsa-miR-186-4395396	miR-186	25.5459	25.1363	1.32835	28.0838	27.4311	1.57202	26.4303	26.0373	1.31312	26.4883	26.2083	1.21417
A	2	95	hsa-miR-146b-5p-4373178	miR-146b-5p	29.1354	29.1198	1.01084	30.3319	29.6682	1.58409	28.902	28.1313	1.70606	28.9865	28.6879	1.22995
A	1	1	hsa-let-7a-4373169	let-7a	26.5398	26.5409	0.999257	28.9437	28.0576	1.84808	27.9675	27.5087	1.37441	27.0341	26.6094	1.34234
A	4	184	hsa-miR-365-4373194	miR-365	26.8959	26.3893	1.4207	30.3024	29.1848	2.16982	30.4429	30.4442	0.999103	30.4982	30.2415	1.19479
A	1	6	hsa-let-7g-4395393	let-7g	25.4095	25.2483	1.11819	28.2828	26.9884	2.4528	26.0288	25.7676	1.19846	25.4503	25.3228	1.09236
A	2	58	hsa-miR-106a-4395280	miR-106a	21.4007	21.3173	1.05947	23.3823	22.3414	2.05752	21.5961	21.0841	1.42595	21.6164	21.615	1.00095
A	3	121	hsa-miR-195-4373105	miR-195	29.0599	28.7618	1.22949	30.8967	30.4322	1.37984	29.2119	28.7321	1.3945	29.3852	28.7567	1.54595
A	1	16	hsa-miR-17-4395419	miR-17	21.4581	21.358	1.07184	23.0028	21.9625	2.05667	21.4618	20.9767	1.3996	21.523	21.482	1.02882
A	1	45	hsa-miR-34a-4395168	miR-34a	25.9872	25.9498	1.02622	28.1119	26.6073	2.83738	26.3147	26.0662	1.18798	25.3288	25.3412	0.991451
A	4	177	hsa-miR-342-3p-4395371	miR-342-3p	27.267	26.5863	1.60297	27.6529	27.5055	1.10757	27.6414	26.9609	1.60268	27.4111	27.0359	1.29701
A	5	192	hsa-miR-374a-4373028	miR-374a	27.3811	27.0848	1.22807	31.5955	30.4103	2.27399	29.3427	28.4144	1.90307	28.6719	28.9856	0.804617
A	1	29	hsa-miR-26a-4395166	miR-26a	24.6633	24.4293	1.17607	26.9528	25.8833	2.09882	25.6449	24.9622	1.6051	25.2044	25.0801	1.08999
A	3	97	hsa-miR-148a-4373130	miR-148a	28.1623	28.2535	0.938698	30.9566	29.5016	2.7416	28.3083	27.5223	1.72424	27.5367	27.5147	1.01539
A	3	122	hsa-miR-196b-4395326	miR-196b	28.7747	28.0061	1.70358	31.1566	30.1119	2.06296	28.857	28.5623	1.22661	29.6123	29.2555	1.28057
A	5	206	hsa-miR-422a-4395408	miR-422a	27.9412	27.188	1.68561	29.557	28.7547	1.74382	28.7484	27.86	1.85112	28.3585	28.4608	0.931483
A	3	104	hsa-miR-181a-4373117	miR-181a	29.5868	28.6874	1.86533	31.4201	31.0014	1.3368	30.3332	29.563	1.70549	31.1097	30.8382	1.20703
A	1	14	hsa-miR-15b-4373122	miR-15b	27.1964	27.1926	1.00265	31.6604	29.9705	3.22622	29.3603	29.2171	1.10435	29.449	28.8257	1.54045
A	1	37	hsa-miR-29a-4395223	miR-29a	21.3547	21.5337	0.883353	24.7797	23.9127	1.82388	18.8215	18.3795	1.35845	19.5291	18.5253	2.00528
A	4	172	hsa-miR-339-3p-4395295	miR-339-3p	30.6902	30.1212	1.48344	31.9135	31.8691	1.03124	30.7809	29.3855	2.63065	31.2494	31.0735	1.12963
A	3	128	hsa-miR-200a-4378069	miR-200a	26.6082	26.1982	1.3287	30.4125	28.942	2.77128	28.1261	27.4663	1.57989	27.4958	27.2717	1.16798
A	4	176	hsa-let-7b-4395446	let-7b	25.4328	24.8844	1.46247	26.2697	25.1893	2.11459	26.2266	25.919	1.23765	25.3184	24.5842	1.66353
A	1	19	hsa-miR-19a-4373099	miR-19a	23.7434	23.606	1.09991	27.4051	26.2237	2.26806	25.2756	24.5472	1.65685	25.7188	24.9529	1.7004
A	5	238	hsa-miR-494-4395476	miR-494	27.12	26.9758	1.10511	29.4338	29.5459	0.925275	30.8	29.0283	3.41457	28.2437	27.9282	1.24446
A	7	288	hsa-miR-532-5p-4380928	miR-532-5p	26.7174	26.457	1.19785	30.8942	28.6538	4.72513	28.4942	27.8311	1.58347	27.4761	27.4941	0.98758
A	5	193	hsa-miR-374b-4381045	miR-374b	26.6258	26.5335	1.06605	31.7945	28.7647	8.16698	27.397	26.7585	1.5567	27.2068	27.0945	1.081

## Sheet: Prolif10mGy
Card	Outlet	Well	ID Assays	microRNA/snRNA	Cq
					HKP55			HKP65			HKP98
					0Gy	10mGy	relative expression	0Gy	10mGy	relative expression	0Gy	10mGy	relative expression
A	4	184	hsa-miR-365-4373194	miR-365	29.8317	29.8539	0.984798	31.5887	31.6755	0.941616	30.288	30.8685	0.668707
A	3	130	hsa-miR-200c-4395411	miR-200c	23.9171	23.9716	0.962944	23.3171	23.4174	0.932849	25.8106	26.2588	0.732953
A	1	45	hsa-miR-34a-4395168	miR-34a	30.7083	30.8932	0.879718	28.2475	28.1803	1.04772	30.3972	30.6257	0.85354
A	5	210	hsa-miR-429-4373203	miR-429	31.3139	31.341	0.98138	29.0256	28.8527	1.12739	30.2027	30.5463	0.788056
A	4	144	hsa-miR-221-4373077	miR-221	28.8742	28.7634	1.07986	25.9492	25.6419	1.23744	27.4768	28.1845	0.612285
A	3	129	hsa-miR-200b-4395362	miR-200b	28.7774	28.5597	1.1629	26.4419	26.2187	1.16726	28.7625	29.3952	0.644977
A	3	111	hsa-miR-186-4395396	miR-186	27.653	27.7788	0.916514	27.0387	26.9327	1.07629	28.634	28.7834	0.90164
A	4	179	hsa-miR-345-4395297	miR-345	31.0419	31.7963	0.59276	30.4627	30.3563	1.07654	31.142	30.8908	1.19021
A	1	27	hsa-miR-24-4373072	miR-24	23.258	23.023	1.17688	22.0482	22.0755	0.981307	24.0985	24.4881	0.76334
A	3	119	hsa-miR-193b-4395478	miR-193b	25.5707	25.5112	1.04214	24.8534	24.7911	1.04409	27.0562	27.2809	0.855779
A	7	308	hsa-miR-574-3p-4395460	miR-574-3p	27.7146	27.7644	0.966049	28.1592	28.2304	0.951836	29.0292	28.9419	1.06234
A	5	206	hsa-miR-422a-4395408	miR-422a	29.5231	29.0806	1.35892	29.0458	28.8877	1.11577	30.9422	31.4888	0.684601
A	1	37	hsa-miR-29a-4395223	miR-29a	26.0088	25.9075	1.07275	18.5466	18.2478	1.23019	24.0669	24.5115	0.734778
A	1	15	hsa-miR-16-4373121	miR-16	25.68	25.3452	1.26126	24.7338	24.8972	0.892942	26.629	26.7772	0.902354
A	1	19	hsa-miR-19a-4373099	miR-19a	27.0041	26.7424	1.19887	26.1536	25.8386	1.24402	27.3058	27.7695	0.725082
A	2	65	hsa-miR-125a-5p-4395309	miR-125a-5p	27.4516	27.5579	0.929	27.6193	27.6044	1.01034	29.9783	29.8434	1.09799
A	1	33	hsa-miR-28-3p-4395557	miR-28-3p	29.7107	29.46	1.18976	28.1365	28.4437	0.80821	29.9153	29.8258	1.06402
A	1	23	hsa-miR-21-4373090	miR-21	28.2571	28.0673	1.14066	26.4586	26.1422	1.24524	28.2231	28.5492	0.797676
A	3	134	hsa-miR-205-4373093	miR-205	27.5057	26.9667	1.45297	25.5178	25.1604	1.2811	26.4557	27.3321	0.544702
A	1	40	hsa-miR-30b-4373290	miR-30b	28.6593	28.4828	1.13019	26.9499	26.4334	1.43048	28.4297	28.9504	0.697022
A	5	221	hsa-miR-454-4395434	miR-454	27.8954	27.7111	1.13631	28.0677	27.8552	1.15867	28.7207	28.8844	0.892761
A	1	39	hsa-miR-29c-4395171	miR-29c	30.8979	30.7334	1.12079	29.4843	29.758	0.827187	29.9142	29.6928	1.16589
A	1	41	hsa-miR-30c-4373060	miR-30c	27.723	27.3537	1.29176	25.8608	25.7862	1.05302	28.1739	28.3481	0.886272
A	1	16	hsa-miR-17-4395419	miR-17	22.9928	22.6185	1.29626	21.6968	21.7081	0.992204	23.7951	23.9588	0.892709
A	1	28	hsa-miR-25-4373071	miR-25	31.5907	32.0852	0.7098	28.0563	27.1275	1.90379	31.0776	31.4894	0.751668
A	4	167	hsa-miR-331-3p-4373046	miR-331-3p	28.1271	27.4449	1.60464	26.765	26.7892	0.983364	28.7896	29.2541	0.724733
A	3	122	hsa-miR-196b-4395326	miR-196b	29.9896	30.0119	0.984674	30.0117	29.7765	1.17711	31.607	31.5022	1.07535
A	1	17	hsa-miR-18a-4395533	miR-18a	31.1096	31.3222	0.862985	31.253	30.6424	1.52684	30.058	30.1249	0.954743
A	4	158	hsa-miR-320-4395388	miR-320	26.338	26.2896	1.03416	25.1727	25.0764	1.06901	27.6715	27.55	1.08785
A	2	80	hsa-miR-135b-4395372	miR-135b	28.9448	28.6172	1.25485	26.5233	26.4237	1.07145	28.0697	28.1278	0.960526
A	5	225	hsa-miR-484-4381032	miR-484	27.8116	27.5598	1.19069	27.2186	26.8035	1.33334	28.0523	28.2856	0.850685
A	2	66	hsa-miR-125b-4373148	miR-125b	30.3426	29.4108	1.90761	27.0031	26.9759	1.01903	28.736	29.5359	0.574406
A	3	115	hsa-miR-191-4395410	miR-191	25.5798	25.231	1.27346	24.8558	24.8296	1.01834	27.1813	27.1534	1.01951
A	1	20	hsa-miR-19b-4373098	miR-19b	24.3691	23.9897	1.30082	22.8355	22.4991	1.26259	24.5739	24.8739	0.81227
A	1	29	hsa-miR-26a-4395166	miR-26a	28.682	28.314	1.29062	27.2895	26.7518	1.45162	29.1473	29.5674	0.747372
A	1	47	hsa-miR-92a-4395169	miR-92a	27.7824	27.3378	1.36098	26.1726	25.9171	1.19378	28.0986	28.2852	0.878658
A	7	315	hsa-miR-590-5p-4395176	miR-590-5p	30.6155	30.1814	1.35107	29.7139	29.8271	0.924493	30.7522	30.5967	1.11383
A	8	340	hsa-miR-744-4395435	miR-744	31.823	31.3706	1.3683	29.2401	28.5674	1.59407	31.3099	31.9241	0.653293
A	2	60	hsa-miR-106b-4373155	miR-106b	30.6468	30.0732	1.48821	28.9841	28.4558	1.44222	30.0312	30.5688	0.688895
A	2	58	hsa-miR-106a-4395280	miR-106a	23.0191	22.8611	1.11574	22.1356	21.7154	1.33802	23.8916	23.9706	0.946729
A	1	31	hsa-miR-27a-4373287	miR-27a	28.4944	27.8719	1.53944	25.6262	25.4184	1.15493	26.6428	26.9264	0.821531
A	1	21	hsa-miR-20a-4373286	miR-20a	25.1873	24.5888	1.51415	23.8388	23.6881	1.11008	25.2945	25.5203	0.855114
A	1	30	hsa-miR-26b-4395167	miR-26b	30.693	30.3003	1.31288	29.1016	29.7942	0.618727	30.8973	30.4066	1.40511
A	1	42	hsa-miR-31-4395390	miR-31	23.8248	23.3405	1.39898	22.204	22.1156	1.06314	24.0032	23.9891	1.00984
A	2	67	hsa-miR-126-4395339	miR-126	30.345	30.5944	0.841258	31.9314	30.9831	1.92956	31.816	31.9133	0.934814
A	2	54	hsa-miR-100-4373160	miR-100	29.0787	28.7508	1.25518	27.2057	26.7659	1.35636	28.3544	28.3752	0.985681
A	3	128	hsa-miR-200a-4378069	miR-200a	31.6495	30.7887	1.81595	29.2602	28.537	1.65092	30.2835	31.5198	0.424439
A	2	83	hsa-miR-138-4395395	miR-138	26.0161	25.656	1.28349	25.1523	25.277	0.917219	26.7402	26.3918	1.27316
A	3	99	hsa-miR-149-4395366	miR-149	28.7609	28.3889	1.29413	26.5063	26.6226	0.922514	30.0541	29.7045	1.27422
A	3	132	hsa-miR-203-4373095	miR-203	24.9421	24.5146	1.3449	22.6618	22.4959	1.12188	28.6855	28.593	1.06623
A	4	147	hsa-miR-224-4395210	miR-224	30.9922	30.582	1.3289	28.4054	27.9045	1.41509	31.2926	31.3532	0.958845
A	4	145	hsa-miR-222-4395387	miR-222	23.5979	23.1587	1.35589	22.3865	22.2539	1.09631	23.9146	23.7512	1.11988
A	4	177	hsa-miR-342-3p-4395371	miR-342-3p	29.1212	28.9161	1.15271	28.336	28.0559	1.21428	31.4204	31.0928	1.25492
A	2	48	hsa-miR-93-4373302	miR-93	27.7947	26.9318	1.8186	26.357	26.16	1.14628	27.3745	27.6096	0.849593
A	1	6	hsa-let-7g-4395393	let-7g	30.2073	29.3386	1.82597	27.8715	27.3125	1.4733	29.6199	30.1413	0.696694
A	2	87	hsa-miR-140-5p-4373374	miR-140-5p	30.2563	29.924	1.25895	30.597	30.0266	1.48493	31.0775	30.9049	1.12708
A	4	176	hsa-let-7b-4395446	let-7b	27.505	26.7845	1.64768	27.9581	27.5327	1.34302	29.4664	29.6001	0.911524
A	1	4	hsa-let-7e-4395517	let-7e	27.6549	27.1844	1.3856	26.521	25.845	1.59769	27.6814	27.7529	0.951627
A	5	193	hsa-miR-374b-4381045	miR-374b	28.8891	29.5563	0.629694	29.0427	27.5712	2.77314	29.2404	29.4578	0.860089
A	5	192	hsa-miR-374a-4373028	miR-374a	31.4504	30.6112	1.78903	29.7947	29.3581	1.35342	30.57	30.341	1.17196
A	8	352	hsa-miR-886-5p-4395304	miR-886-5p	29.6982	29.0372	1.58114	29.0135	27.9567	2.08038	31.7837	31.7575	1.01837
A	1	1	hsa-let-7a-4373169	let-7a	31.7428	30.1601	2.99523	29.7709	29.9083	0.909161	30.8794	30.7439	1.09852
A	8	339	hsa-miR-708-4395452	miR-708	29.3516	28.4154	1.91348	27.2412	26.7015	1.45362	29.0866	28.4049	1.60399
A	1	3	hsa-let-7d-4395394	let-7d	30.4417	28.6168	3.54302	28.9467	27.5063	2.71397	30.9655	31.8011	0.560344
