# Supplementary material for: Differential miRNA expression profiles in proliferating or differentiated keratinocytes in response to gamma irradiation
Source: BMC Genomics. 2013 Mar 16;14:184. doi: 10.1186/1471-2164-14-184 (PMC3610249; doi:10.1186/1471-2164-14-184)
Supplement: Additional file 4 — List of the predicted targets for the microRNAs miR-191-5p, miR200b-3p and miR-331-3p and list of the targets in common between these 3 miRNAs. [file 1471-2164-14-184-S4.xls]

## Sheet: Common targets
AAK1
ABCC1
AHRR
AKAP13
AKAP5
ASB1
ATCAY
ATP11A
BTBD9
C20orf200
CASKIN1
CASZ1
CDKN2B
CDR2L
CLN8
CNR1
CXCL9
CYLD
EDG3
EGR3
FAM19A5
FBXL16
FBXW2
FLJ14154
FZD5
GABBR2
HDAC4
HIC2
HIF1AN
HSPA12A
ICA1L
IYD
KBTBD11
KCTD15
KIF16B
LDB3
LIMCH1
LOC130074
LONRF2
LRRC8A
MAFG
METTL8
MGAT3
MKNK2
MMP19
MUL1
NDST1
PCDHGA11
PI4K2A
PPARA
PPM1F
PPTC7
PTGER3
PVRL1
RAB11FIP5
RAB7A
RAPGEF1
RASA3
RBM33
RBM9
RIPK5
RPS6KA3
RUNX1
S100A7A
SLC36A1
SLC4A4
SPTB
SPTLC2
ST3GAL2
SYT11
TAF5L
TAP2
TNFAIP1
TRIM62
TULP4
UNC119B
VEGFA
WDR32
WHSC1
XKR4
YPEL1
ZNF280B
ZNF557

## Sheet: miR-191-5p targets
FRAT1
SH2D3A
ARFRP1
WASF2
APC2
PAK4
ADAR
IKZF1
HOXB13
CEBPD
GAS2L1
EXOC5
LASS1
CCR9
CPLX1
CD3EAP
USP20
MSL3L1
CKAP4
CENTA1
ABHD2
WWP2
C9orf7
PTPRT
PROSC
NXPH3
KRT71
C19orf36
MGLL
CHRNA4
TIRAP
CYGB
SLC25A25
SLITRK1
C1QTNF4
FCRL1
MGC20983
RNF166
GRIN3B
HSPA12B
TWIST2
CLCN6
CLCN7
C10orf83
CLN5
FOXN4
DEGS2
ZC3H18
KRBA2
TBC1D16
JOSD2
ALDH16A1
WTIP
TPRG1L
CHMP4B
COL6A1
LOC130074
KCNH8
GRPEL2
ADORA2A
CLDN4
CREBBP
WDR40B
SLC32A1
ZBTB46
C20orf160
ZNF280B
CRYAA
C5orf20
MPP7
C10orf82
PRIMA1
ADRA1B
PNPLA5
FBXO41
CTSH
RNF38
CTSZ
CYB5A
CYB5A
CYP2A6
FAM84B
C9orf66
NKX2-3
DAB1
PPTC7
AP1B1
DBT
C1orf65
LONRF2
AES
SLC30A8
QSOX2
ARX
DIO3
EGR3
C1orf69
LIPH
KLHDC8B
EN1
TMEM192
AK1
C9orf90
CLN8
SENP5
ABCA3
ETF1
ETV6
ABCD1
CCNY
C11orf45
FBLN2
DOK6
C6orf89
LEMD2
FCGR3B
RASA3
AAK1
KIAA0831
SAPS1
DZIP1
WDR37
UBOX5
DENND3
SCAP
SPEN
FAIM2
KIF21B
FNBP1
SETX
RRP1B
HIC2
MAPK8IP3
ZCCHC14
DIP2A
RCOR1
FLT4
COBL
CAMTA1
CLEC16A
POFUT2
POFUT2
KIAA0664
SMG6
USP22
VPS39
KIAA1045
USP24
KIAA0947
DICER1
CBX5
CES3
MAPK8IP2
RBM9
MKRN2
NTSR2
KCNE4
PITPNB
MPV17L
BCL6B
SPEF1
CNRIP1
MMACHC
SNED1
NELF
SETBP1
CCDC9
GAS6
GCK
MDGA1
GFRA1
GJA5
D4S234E
TAF5L
TOR2A
TOR2A
GNA12
GNAO1
GNAO1
GPC1
GPR17
PRR18
CNPY1
ANK1
MKNK2
TRIB2
HIPK2
GRIN1
GRIN2D
NR3C1
GRLF1
SAP30BP
GSTM4
YPEL1
EEF2K
POMT2
PRICKLE4
KCNIP3
CD209
CDR2L
ANXA13
HLCS
HMGB1
HOXA3
HOXC13
HPCAL1
HPN
HRBL
HSD17B1
DNAJB2
GPIHBP1
ARL16
ZKSCAN2
MTX3
MOGAT3
APOE
IGFBP5
BMP8A
AQP2
FOXK2
ISL1
JUND
KCNA1
HDDC3
LHFPL4
KCNG1
C7orf52
KIF3C
KPNA1
ARHGAP1
LIMK2
LOC400451
LPL
LTB
LY9
MAFG
MAPT
C10orf62
C10orf55
MID1
MPP3
MRE11A
MSX1
ZFHX3
MYT1
NAGA
NEUROD2
NFIA
ACO1
NFYA
NKX2-2
NKX3-1
FXYD2
SLC11A2
NRGN
NRGN
OAS2
OGG1
FURIN
PODXL2
TMEM16G
PCDHGC3
PCDHGC3
ZBTB7B
FAM26B
SDF4
CEND1
WAC
HDAC7
WWOX
PFKFB4
PFKL
PIP4K2A
PLEK
PLXNA2
MUPCDH
37134
PODXL
SEMA5B
SASH3
APBB1IP
POU3F1
POU4F3
PARP14
PPARA
MED18
NDE1
C9orf167
C4orf30
ST7L
PQLC2
CASZ1
HEATR2
LIME1
C20orf11
EPN3
MED9
PLEKHJ1
UQCC
VPS53
PI4K2A
RBM38
RBM38
KIF16B
THUMPD1
SMEK1
LIMS2
IPO9
EXOC2
KLHL7
PCDHGC5
PCDHGB7
PCDHGB6
PCDHGB5
PCDHGA11
PCDHGA10
PCDHGA9
PCDHGA1
MEPCE
CYP26B1
RETN
IFNK
AGPAT3
AGPAT4
NDUFA4L2
SH3GLB2
TULP4
TULP4
PLXDC1
PHTF2
CORO1B
ZMIZ1
BAG1
ODZ2
GALNTL1
REXO1
PNMAL2
ZNF512B
AHRR
CASKIN1
PDP2
MICAL3
ZNF319
LRFN1
EP400
GPAM
MARK4
POLD4
GRHL3
PTPRN2
PYCR1
RAGE
RAD51L3
RANGAP1
RFX2
RGS1
RIC8A
BRUNOL6
RPL27A
ZNF704
RPS6KA2
RRAD
RRBP1
RS1
CX3CL1
C20orf59
DMRTA2
SECTM1
PRSS22
POPDC2
SMOC1
CARD9
MMP25
hCG_1776018
PABPC1L2B
SHMT2
SHOX2
ATPAF1
MOSC1
FLJ21865
ISG20L1
ST6GAL1
GNPNAT1
LRRC19
PINK1
SLA
SLC11A1
BMP8B
BMPR1A
SLC22A5
SOX4
SOX12
FOXL2
SPN
SSTR1
STAT5B
STK11
SURF4
TAL1
TAPBP
TAPBP
TBP
TP73
TP73
TRAF5
TSN
MUC5B
C7
C11orf2
VAV2
WNT6
XRCC3
ZIC2
CACNB3
CRELD1
DDA1
CENPM
KCTD15
KCTD15
DERL1
EFHD2
ZNF557
ZXDC
ABHD8
C22orf29
PRKRIP1
WDR59
LIN28
NSUN7
MAFK
ASB13
METTL8
FAM57A
TMC7
C6orf97
BRD3
TMEM134
ORAI2
WDR26
LRRC27
GLTPD1
TSPAN14
FZD1
SCRT1
AKR1CL2
RPS6KL1
FRMD8
MRO
KCTD10
PIP4K2B
C19orf44
BFSP2
LDOC1L
C7orf50
NCK2
NCK2
ARPM1
FKBP6
CREB3L3
GPT2
KIAA0515
CBX2
UNC119B
ZBTB45
RPUSD4
TBRG1
ZNRF1
MUM1
RELT
ALKBH6
PNMA6A
ATCAY
MYLK2
PDXK
RRP1
SLC25A12
RUNX1
EIF3A
EIF3B
DGAT1
NAPG
MTMR1
NAV1
UBE3B
SYS1
CCDC97
SHF
C1orf201
COX19
SCARF2
C14orf73
CD247
DCLK1
CD5
MAGI1
MAGI1
DLGAP2
ZNF461
PSCD3
PSCD1
VAMP3
MGC21874
CIAO1
LRRC4B
CHST3
C1orf38
C1orf38
AKAP5
VPS26A
VPS26A
GABBR2
GOSR2
RNF7
RNF7
PPM1F
PDE4DIP
LRRC14
TRAM2
FAM131B
SNPH
RAPGEF5
SPOCK2
MED24
FIG4
ZBTB40
THRAP3
PPP4R1
DGCR2
MFSD10
PAK4
PAK4
ADAR
ADAR
ADAR
CCR9
SLC26A1
USP20
ABHD2
WWP2
DIDO1
PTPRT
C19orf36
SLC25A25
SLC25A25
SLC25A25
EVI5L
CLCN7
C10orf83
CNR1
CREBBP
CTSH
RNF38
RNF38
RNF38
C4orf23
AES
AES
PHC2
EGR4
ACSF3
CCNY
FBLN2
DZIP1
UBOX5
DHX30
DHX30
TNRC6B
MAPK8IP3
RHOBTB2
POFUT2
DICER1
CBX5
CBX5
MAPK8IP2
RBM9
RBM9
RBM9
RBM9
RBM9
NELF
NELF
NELF
TRAF3IP1
GCK
GCK
GFRA1
GJA5
D4S234E
ANK1
ANK1
ANK1
ANK1
HIPK2
SLC43A3
SLC43A3
GRIN1
GRIN1
NR3C1
NR3C1
NR3C1
NR3C1
NR3C1
BRF1
REPIN1
REPIN1
REPIN1
UBN1
KCNIP3
ANXA13
HOXA3
HOXA3
HPCAL1
HPN
DNAJB2
ITGAM
ITPK1
ARF1
ARF1
ARF1
LASP1
LIMK2
MAFG
MAPT
MAPT
MAPT
MAPT
MAPT
MECP2
MID1
MID1
MRE11A
NFYA
NONO
NTRK2
HNT
HNT
PCDH7
WAC
HDAC7
HDAC7
HDAC7
ZNF44
PFKL
PI4KA
MUPCDH
PODXL
PPARA
MED18
ST7L
ST7L
PQLC2
UQCC
ARFGAP1
RCOR3
KLHL7
DIABLO
DIABLO
GRIPAP1
AGPAT3
PHTF2
CORO1B
ODZ2
ISLR2
ISLR2
ISLR2
TNRC6C
GRHL3
GRHL3
PTPRN2
PTPRN2
RAD51L3
RPS6KA2
RRAD
RRBP1
SMOC1
SH3BP2
SH3BP2
SHOX2
ATPAF1
ST6GAL1
SLA
SLA
SPN
SPTB
TARBP2
TARBP2
HNF1B
TRAF5
TRAF5
VAV1
VAV2
XRCC3
XRCC3
LUZP1
KCTD15
ZNF557
ZNF557
ACBD4
TMEM134
TMEM134
ORAI2
WDR26
SLC38A1
TSPAN14
MXD3
MRO
MRO
MRO
C7orf50
C7orf50
RELT
RUNX1
UBE3B
CBFA2T2
CBFA2T2
REPS2
CD247
PSCD1
LINCR
C1orf38
NAPSA
FAM131B
STARD8
KIAA0652
KIAA0427
MED24
ZBTB40
PPP4R1
LAMC3
LDB3
MOBKL2A
COL2A1
TAF8
LIN54
C9orf163
EDA
PHC2
EPB41L2
MAPRE3
BICD2
BICD2
C22orf9
PGM2L1
LOC283871
DPY19L4
NDST1
MECP2
RNF216
PGPEP1
TMEM70
TMEM70
C17orf85
PITPNM2
PRDM16
TINAGL1
NARFL
TTC3
C11orf9
WHSC1
ZKSCAN1
VEZF1
FZD5
FN3KRP
SMC1A
KIAA1787
FIBCD1
EIF3B
CCND2
RNF8
RNF8
RPH3AL
GNE
CHAF1A
MAMLD1
DNAJB6
ATP9A
ARL4C
PDIA6
EBI3
SLC25A15
RNF41
OLIG2
CD96
CALCOCO2
MARCH6
CDKN2B
PCGF3
TUBB4
NOD1
ADARB1
PEMT
SPON2
ZER1
TRIM38
STK25
SEMA6C
CEBPG
DPYSL4
CENPB
RASL10A
YKT6
CXCR6
ADCY1
LASS1
SLC12A7
STAG2
RAI1
CHL1
SDCCAG3
CPLX2
SLC26A1
USP20
PPARGC1A
TRAFD1
CCDC85B
RBPMS
NUDT21
TPPP
RER1
PTPN21
AKAP13
GALNT6
PACSIN2
SCN11A
ADCY7
PLCD3
TMEM106A
CHRM5
FAM83F
DTX2
SLC2A13
BTBD9
XKR4
OSBPL5
OSBPL7
OSBPL9
OSBPL11
NT5C3L
GBP5
LRRC56
CISH
FAM46B
C14orf172
WDFY2
C16orf42
LYPD1
CENTG2
CENTG3
ADD1
ANKRD22
C10orf104
TMEM45B
CLPS
TMEM132D
IKIP
C13orf28
C15orf40
SPATA2L
CNGB1
OSCAR
CNN3
C1orf93
UHMK1
TMEM125
GAB4
ICA1L
COL12A1
OSR1
UBR3
COL17A1
COMT
TMEM42
GLYCTK
CD109
TRIM50
EMID2
CREB1
SAMD10
SMCR8
DUSP19
CSF1
FAM76B
CWF19L2
B3GALTL
CSNK2A2
FBXL16
GSG1L
TMC8
ZNF784
FLJ32658
SLC30A7
RC3H1
PYHIN1
PYHIN1
CTNS
CTNS
C2orf15
CTSB
C2orf67
ASPRV1
GPR155
ADRA2C
CUX1
ADRB1
PLEKHG4B
CYLD
C6orf165
AMOT
RBM33
CYP11B1
C9orf84
C9orf97
ZDHHC15
DGKQ
TMEM30B
DAPK3
C15orf26
CITED4
OXER1
DDX1
CHST13
DFFA
DFFA
GIMAP1
ADAMTS17
SPACA4
CLYBL
FAM9C
DLG3
DMBT1
DNM2
DRD2
ATN1
AGT
DSG3
DUSP7
DUSP9
DVL3
EDG3
EDN3
EDN3
EDN3
EFNA5
MEGF6
ACSF3
ELF3
C1orf86
DHFRL1
MARK2
LRRC45
TRIM65
SLC36A1
ESRRA
ETV5
EXTL3
EYA1
F12
FANCD2
FANCF
ALDH1A3
HEPACAM
HNRPA3
RASGEF1A
HNRPUL2
ZBTB12
C7orf41
UNC5CL
SCUBE3
ZNRF2
FGF1
FGFR1
FGFR1
ICK
MON1B
ABLIM3
FBXL11
LIMCH1
FOXL1
JMJD2B
SAMD4A
PHLPPL
ZHX3
PEG10
DDN
PLXND1
JMJD3
EPB41L3
N4BP3
ZC3H3
FRMD4B
GRAMD4
RTF1
LARP5
UBXD2
MDN1
KIAA0182
SYT11
NUP210
VPS13A
ATP11A
ATP11A
ANKRD12
ICOSLG
DMXL2
KIAA1033
SASH1
ZNF629
SRGAP2
C3orf27
SEC14L2
FOSL2
CHST5
ZNF346
CDC42EP4
ORC6L
AMACR
AMACR
DAPK2
NUP62
RABGAP1
LDOC1
AIPL1
ABCA4
ATP6V1C2
ALOX15B
ALPI
NR5A2
RICTOR
LYCAT
C20orf200
MPV17L
TMCO4
GABRE
PLCXD2
GCET2
RIPK5
FAM19A5
GALNS
HSPA12A
MYRIP
IL4I1
NUDT13
LOC26010
ACOT11
RAB11FIP5
WDR21A
GAPVD1
GTPBP5
FBXW2
OR2L2
PTPN18
HEYL
TBL2
GFAP
GFER
GFI1
GFRA3
SEC22A
GJA4
GJB3
ARRDC2
ATP5S
ATP5S
KCNH5
BBS9
SESN1
GCLM
KCNMB4
GNAL
GOLGB1
GOT2
GP2
XCR1
SLC25A45
FLJ33790
KCTD21
MYO1H
GPR12
LOC283514
NEK8
KLK9
WDR62
OR2L13
ANGPT2
C2orf61
DPH3
FAM83H
ZFP41
TUSC5
RAPGEF1
GRIA4
GRIK5
SLC43A3
CCDC113
N6AMT1
GRM4
GRM6
BRF1
CARD10
REPIN1
UBN1
GUSB
GPR132
C16orf5
SCHIP1
HBM
EMR2
HIC1
HLA-E
TLX2
APBA2
HOXB6
HOXC5
APBB2
HOXD3
HSD3B1
HSPA4
BIRC5
SNAI3
HTR6
S100A7A
LOC339344
KY
VSIG1
IFIT3
SH3MD4
PDDC1
IGF1R
IL1B
FAM101B
IL18
INHBB
INPP5B
IPP
ITGA6
IRF6
ITPKB
JAG2
ARCN1
CD82
DNAJB13
ARF1
C1orf95
ARL4D
KISS1
ARG2
RANBP5
KRAS
KRAS
KRT6B
KRT16
SBK1
GLTPD2
hCG_1985469
RPRML
VGLL3
IYD
IER5L
LDLR
SLC25A35
ZNF321
C10orf114
LOC399947
SH2D5
LOC402665
LTBP3
HERV-FRD
C5orf40
MAP6
PIM3
CHST6
MCM2
MGAT3
KITLG
CXCL9
MAP3K9
MLLT6
MMP19
ABCC1
BCL2L15
NUDT1
MUC4
MYBPH
MYH11
MYLK
ATF3
ATF3
NAP1L4
NCBP1
ATM
NNAT
NME3
NQO2
NPPA
ATP2A2
NPR1
ATP2B3
ATP2B3
ATP4B
OGDH
OPRD1
OPRL1
OTX1
OXTR
IL21R
PAK2
PAX3
PAX3
PAX3
PAX3
HDGFRP3
F11R
FAM152A
YBX2
CKLF
SCOTIN
C1RL
AMOTL2
PDE4C
SCARA3
PCYOX1
C9orf114
PTPLAD1
RAB6B
MED15
PIAS4
TAF9B
ASB1
NUB1
SUFU
PDYN
SEPX1
CROP
PFKFB3
PGK2
ATP6V0C
PIM1
PI4KA
PITX1
PKNOX1
PLAT
FGFRL1
POLH
SSH1
XRN1
POR
PUS7
FBXL19
HES2
FAM63B
PPARD
PH-4
KIF1A
FAM20A
RNF111
PPIA
KLHL28
LAX1
CYP2W1
RHBDL2
SOHLH2
CLN6
C1orf123
ZCWPW1
SOBP
SAMD4B
FAM90A1
CEP27
VPS13D
KLHDC8A
TRIM62
SMU1
STEAP3
CCDC25
NUDT15
PPP2R5D
CWF19L1
ZNF444
UFSP2
FBXL8
PRELP
H2AFY2
ELMOD1
ZNF407
CHD7
HIF1AN
URG4
NSUN5
RADIL
MAP7D1
CCDC94
TSR1
BTBD7
ARFGAP1
FLJ10769
C6orf64
MBD5
PRKCB1
CENTA2
LRP2BP
WWC3
ARHGAP15
PRKCSH
ZNF395
BARX1
MAP2K7
PCDHGC4
PCDHGA11
DNAJC3
LRRC8A
RPRM
RELN
PSEN2
NPDC1
BARHL1
DPYSL5
WRNIP1
TMEPAI
BAAT
TWSG1
PCBP4
PNPLA2
GOPC
TRIM54
ASPHD2
ZNFX1
KIAA0495
PTAFR
PTGER1
PTGER3
PTGIS
RAB22A
ABHD6
GATAD2B
ISY1
HEG1
FAM80B
LRFN2
KIAA1303
TRMT5
CRAMP1L
KIAA1432
ISLR2
KIAA1467
POGK
EPB41L5
PTPN1
KIAA1600
KIAA1614
ZNF529
PTPRJ
PVR
PVRL1
ALDH18A1
OVOL2
MPP4
RAB6A
RAG1
BCHE
ENPP5
RAP2B
BCKDHA
PRDM13
PLEKHA2
RBL2
REL
UPF1
RFC2
RFX1
ACTB
RHD
RHEB
RLN2
BCL7A
HCN2
BCR
RPS6KA3
RTKN
MAPK12
BGN
SCN4B
SCN7A
SCNN1G
SCT
BID
CIDEC
MRPS14
ZNF667
TSPYL2
PBLD
PDLIM2
SFRS2
PAPD5
SFRS7
NXN
IKZF4
CBLN3
SFTPB
ZMAT3
GZF1
SGCB
C15orf56
SGTA
SH3GL1
RAI16
IPPK
CERK
TBC1D15
ST3GAL2
VWA1
RFXDC2
SIPA1
SLAMF1
SLC4A1
SLC5A1
FLJ30851
SLC8A2
SLC9A3
ZNF747
CHID1
SMARCC2
SNAPC3
SNTA1
SP1
DST
BPHL
SPRR2A
SPTB
SPTBN2
ZFP36L2
SYN2
TACR1
TAF12
TAP1
TAP2
TARBP2
CNTN2
THBD
GPR137B
TMOD1
CLDN5
TNFAIP1
TRAF3
KIAA1881
UBA52
VEGFA
VEGFA
VEGFA
VIM
LAT2
CORO2A
FMNL1
C18orf1
PSAPL1
CA12
CACNA1A
CACNA1A
ZNF185
CACNA1D
CACNA2D1
CACNB2
SEMA3B
RAB7A
OBFC2B
PRRG4
METT10D
TMEM109
LOC790955
C1orf116
DEK
WDR32
C17orf62
TFEB
NKAIN1
MUL1
PGBD5
ROGDI
C1orf108
FLJ11506
TXNDC15
ZFHX4
FBXO31
NAT11
SGK269
TREML2
GGNBP2
FLJ14154
FLJ14154
MRM1
SLC35E1
MYST3
ZNF696
ERMP1
SCD5
TMEM156
FBXL18
ZNF556
PIF1
PTGES2
PQLC1
EDC3
C17orf68
FHOD3
NAT13
ITPKC
CCDC6
TSGA10
SNIP
TMEM121
MFAP5
EEPD1
ZFP91
YEATS4
CALML3
C16orf35
SLC7A5
SLC38A1
STMN4
TRIM8
TRIM56
CAPZB
DOHH
HIST2H2BE
SOX7
CCM2
HSDL1
SH3BGRL2
SYT15
KATNAL1
MAGT1
ZIC4
CHD6
TRAF7
MGC3207
MED10
SGIP1
POLDIP3
ING5
TMEM107
CARD11
LCOR
CUL4A
FOXN1
FUT10
CDC42BPA
FKSG24
ORAI1
LINGO1
C12orf34
MPND
NUDCD1
C17orf91
C18orf45
LL22NC03-75B3.6
PPFIA3
PRIC285
KNDC1
KIAA1754
SSH2
THOC5
PDLIM4
PDLIM4
PRKRA
SCARF1
RUNX1T1
NCOA1
NCOA1
SLC4A4
MBTPS1
HRK
CBS
ACTN2
SUCLG1
NRP2
DDEF2
CACNA1I
TIMELESS
BSN
PHOX2B
UMODL1
FAM125B
CCNF
PAPLN
C9orf140
KALRN
MIDN
C9orf69
ZNF766
LYRM7
PYGO2
C9orf123
SART1
CBFA2T2
C14orf43
CABLES1
REPS2
SLC24A1
DDX21
KCNAB3
ZMYM3
ZMYM6
XPR1
LRAT
MSC
NUMBL
CACNA2D2
TIMM50
MAPKAPK2
MAPKAPK2
ZBTB47
C1orf158
PERLD1
ARHGAP18
CD28
HTRA3
NTN1
HOMER2
RASAL2
IL27RA
SPTLC2
ENTPD3
WTAP
IER2
PITPNM1
RIN1
NCOR2
ULK2
HDAC4
TOX
TBC1D5
MAML1
GIT2
KIAA0319
MAGI2
DDX46
KIAA0329
KBTBD11
CDC25B
WDR1
USP15
TNFSF15

## Sheet: miR-200b-3p targets
SEC23A
WASF3
FAT3
COX11
DUSP1
E2F3
PIP5K3
CLASP2
SUSD5
GMFB
IKBKB
LAMC1
LBR
MKLN1
PAK2
PCTK2
C21orf91
FLJ11184
PRKAR2B
DOK5
MIB1
FNDC3B
STCH
CALCR
THAP2
ARHGAP19
NOG
RANBP9
CDH11
ABI2
CDK2
TOPORS
STAM2
CDKN2B
TRIM22
CITED2
CDR2
DLC1
BASP1
ARIH2
CRTAP
NCOA2
FBLN5
CEBPD
IPO8
KHDRBS1
B3GNT2
GNB5
CFL2
RBBP9
CTSC
PLK2
MALT1
EHD1
MLLT11
ASCC3
B3GNT1
CHD1
PTPN21
KRR1
MAP4K5
WIF1
CHM
HPS5
CA5B
RWDD2A
AP1GBP1
GLCCI1
XKR4
FMNL2
SLITRK1
OSBPL11
TMEM123
PCMTD1
LRRC58
PHACTR3
CYYR1
ADD3
KLHDC1
TC2N
CNTD1
C17orf57
ADH1B
CNN3
SHE
C1orf96
C1orf173
C22orf39
MBOAT2
RFTN2
CCDC127
NCOA7
CRH
CRHBP
FUNDC1
SPIN4
CRKL
C10orf46
ALG10B
KRT80
B3GALTL
CSNK1G3
ZNF480
ZNF548
CTBP2
SLC30A7
ZNF362
PDIK1L
CTNND2
CKAP2L
CCDC52
C4orf39
CYP1B1
FLJ31818
RDH10
CYP11B1
DAG1
MGC24039
DARS
DAZL
FSIP1
DCX
LONRF2
DDX1
DDX3X
ZNF509
RASSF6
DCP2
OLIG3
DDX53
ASXL1
C14orf147
DNA2
DSC3
EDNRA
EFNA1
EGR3
EIF2S1
ARID2
ELAVL2
ELF2
FAM116A
TMEM154
DDX26B
EPHA4
HIPK1
EPS8
ERBB4
EREG
F2RL2
RTKN2
HNRPA3
C6orf199
NT5DC1
TWISTNB
THSD7A
TFEC
MTF2
ZNF652
RAB11FIP2
PPM1E
DZIP1
KIAA1012
MAPRE1
FOXF1
PCNX
WDFY3
RAB21
STK38L
TMCC1
ZNF292
PDS5B
SWAP70
ARHGAP26
SPG20
FLI1
GPATCH8
FRMD4B
RTF1
KIAA0182
TBC1D12
ANKRD28
CAMSAP1L1
ATMIN
KIAA1033
DPY19L1
FN1
PUM2
ZDHHC17
FREQ
KCTD2
SUZ12
KIAA0146
MORC3
MMD
CORO1C
TMEFF2
C9orf5
TFIP11
CNOT6L
NR5A2
FUT4
KDSR
LASS6
G6PC
GABPA
GABRA6
TMEM188
CXorf23
SHPRH
MAP3K7IP3
ASF1A
SETBP1
KIAA0888
PTPN22
GATA4
FBXO22
GATA6
CNNM3
MSTN
AMFR
TAF5L
SESN1
GOT1
GLT8D3
C17orf58
C3orf23
WDR21B
CYP4V2
ATP11C
OSTM1
MRPL42
C16orf72
WDR91
C18orf55
RNASEN
TBK1
PDIA3
GTF2E1
USP25
YPEL1
TRHDE
NRBP1
PSAT1
UBQLN1
BAZ2B
NXPH1
HAL
HLF
HLCS
HMGB1
HMGB3
HNRPD
HNRPH3
HSPA9
FOXN2
SPOPL
TRIML1
ZC3H12B
NANOS1
SLC35F4
TXNDC6
SLCO4C1
SHROOM2
ITGB3
ITPR1
ITPR2
PTAR1
ZC3H6
CA13
KCNMB1
KDR
C6orf120
TMEM46
YPEL2
FLJ34931
VGLL3
RND3
NUDT19
LFNG
LIMK1
SHC4
LMO7
PPAPDC2
MAP2
DDI1
DNAJB9
MEST
MGAT2
CXCL9
MMP16
LOC441108
MSN
MTAP
MYLK
PPP1R12B
NAB1
NOVA1
NPTX1
NPY2R
NTF3
TNFRSF11B
RRM2B
ATP5B
DDEF1
EXOSC3
ISOC1
RRP15
PI15
PCSK2
DACT1
TAOK3
HOOK1
UCHL5
WNT16
POLK
FAM8A1
CTDSPL2
C14orf129
C14orf100
MBIP
TRIM33
TAF9B
OTUD6B
TMBIM4
ARID4B
CRKRS
RAB8B
PENK
PFDN4
PFTK1
PIN1
PITPNA
PKD1
PKD2
LRP1B
PMAIP1
RIPK4
ERRFI1
GDAP1
SLC38A2
ANLN
ATAD2B
SMCR7L
SGTB
EGLN1
ARL15
EPDR1
DIRAS2
BNC2
RP11-35N6.1
UBE2R2
PPM1B
FAM120C
C2orf42
FIGN
THAP1
MSL2L1
SLC25A36
PPP2R1B
ARL8B
UBA6
UBE2W
FBXW7
SPTLC3
SYNJ2BP
YOD1
C4orf16
GALNT10
FAM48A
DDX60
PNRC2
PRKAB1
INTS8
HIF1AN
FRMD4A
ENAH
MBD5
BDP1
PAG1
WWC3
ZC3H15
BCAP29
WDR45L
RELN
KLK7
EIF5A2
PCNP
C12orf4
C12orf5
PHTF2
PELI2
KIAA1244
LYRM2
PTBP1
PTGER2
ZNF304
SHROOM4
FAM80B
GPR158
KLHDC5
KLHL14
KIAA1430
SLAIN2
RANBP10
ZFP14
KIAA1576
DDX55
KIAA1600
GPR107
RAP2C
PTPRZ1
RABIF
GNB4
RNF2
RPL28
RPS6KA3
RPS6KB1
ATXN1
SCD
ZNF667
CLSPN
PRDM16
SEMA3F
ZFYVE20
SFRS1
PAPD5
NOC3L
NFKBIZ
CSMD1
SMURF2
S100PBP
TBC1D15
ST3GAL2
BCL11B
REEP1
SLC1A2
SLC5A3
SLC6A1
ZBTB8
SLC8A3
SLC12A2
SLC14A1
SNAI2
MTMR9
SNAP25
SNAPC1
FSCN1
SNX1
SNTB2
SOAT1
SOX2
SRI
TROVE2
STK4
STX1A
SURF4
TACC1
TAF4
TAF12
TAP2
ZEB1
ACTC1
TERF1
TIMP2
C5
TUBB2A
TULP3
UBE2B
USH2A
WHSC1
YWHAB
YWHAG
ZNF711
ZNF80
ZNF192
EVI5
KCTD15
KDELC1
FASTKD3
APOO
ADIPOR2
FAM118B
NARG1L
C11orf61
CCDC82
SHCBP1
VASH2
UBXD6
C10orf81
C7orf58
SEMA6D
C2orf37
ZNF614
SIKE
EDEM3
SHOC2
ADAM12
MFAP5
JHDM1D
GAN
TXNDC1
RNF170
NCOA3
SMC1A
CAST
RAB33B
MXD3
CASP2
TLN2
IMMP2L
HDHD2
ARMC2
SGIP1
PHF6
BRMS1L
RECK
CUL3
KIAA1853
PARD6B
DGAT2
GLIS2
TRIM52
TBRG1
MAP4K3
SLC35B4
PPFIA1
PIK3R3
CYP4F2
SYDE1
ALG2
CDC14B
GTPBP10
PDE5A
VAMP4
SERPINH1
RNGTT
RIPK2
MPDZ
KSR1
TSC22D1
FUBP3
KBTBD6
ATPBD4
HS6ST2
SYS1
FAM105B
SEMA5A
ANGEL2
TBX18
MTMR6
LATS1
BTF3L4
PLXNA4
SFRS2IP
TTC30A
VAPA
TIFA
PSCD3
KLF4
GTF3C4
B4GALT6
MAPK1IP1L
ORMDL3
QKI
MAP4K4
PMPCB
FXR2
GAL3ST1
SCAMP1
BAG5
TSGA14
ENTPD5
CLOCK
FEZ2
ARHGEF10
PPM1F
RALGPS1
EIF5B
CLINT1
RAPGEF2
KIAA0355
USP6NL
DOCK4
HDAC4
KIAA0101
MAML1
GIT2
TSC22D2
ZEB2
CEP350
LPPR4
KBTBD11
HS3ST3A1
HS3ST1
MED13
NUP153
CSMD3
WAPAL
PROK2
AKT3
GNPDA1
KCNE3
BCL2L11
CDH6
MAMLD1
GJC1
GJC1
ACTR3
RAD50
ACTR1A
RASGRP1
NAMPT
CDH17
MBNL2
FARP1
SERF2
ODZ1
LHFPL2
INADL
CD96
CD96
M6PRBP1
STX6
LRRC17
LRRC17
WDR68
IRX5
CDKN1B
BET1
CDKN2B
ZNF267
SIRPB1
MRVI1
ABCA9
TUBB3
SCML2
NOD1
ATP8A1
YAP1
SPON1
TESK2
TMEM147
STK25
ENOX2
SEMA3C
HYOU1
BATF
CEBPG
ANP32B
SLC35A1
SLU7
CCT4
CDC42EP3
MXD4
PDLIM5
ERLIN1
EXOC5
IGF2BP1
IGF2BP3
CUGBP2
CUGBP2
GNA13
PNMA2
FUT9
MGEA5
NFAT5
YME1L1
YME1L1
RFPL3
RFPL2
CTSC
CTSC
HBS1L
ZBTB6
ARPP-21
ZNF274
NCKAP1
ZNF273
FRS2
ADAM28
FGL2
PPARGC1A
BLCAP
SUGT1
PAPOLA
COPS8
COPS8
SPIN1
PRDX3
C11orf58
SF3A3
IFI44L
TMED10
FERMT2
IL24
ATF7
RY1
RCBTB2
RAB31
NUDT21
CPSF6
DUS4L
ESM1
ADAMTS5
CIT
FOXN3
BTN2A1
AP4S1
LDB3
NUDT4
NUDT4
FSTL1
PSIP1
PSIP1
WDHD1
WBP4
AKAP13
CHML
PDCD10
RNF24
EGLN3
ZHX1
ZHX1
SNX18
C6orf117
IL17F
KLF12
CHRM2
CHRM2
LYPLA2
MGAT4A
LARP4
RNF13
GABARAPL2
ZNF257
CHRNB2
PALM2
PALM2
MAL2
BTBD9
CCDC85A
SORCS1
SORCS1
FHAD1
OSBPL8
C1QTNF7
GPRASP2
ADCY9
SLC26A7
KCTD12
DDIT4L
GPR146
ADCYAP1
LYSMD3
ERCC8
RAB39B
FAM129A
CENTG2
SH2D1B
CLCN4
GPR62
EXOSC6
CLCN6
DPH4
LRRK2
C12orf59
CLTC
NEDD1
AEBP2
BTBD11
SLAIN1
C14orf28
TRAPPC6B
FRMD6
SOCS4
SOCS4
CCR1
SLC24A4
NIPA1
C16orf63
TMEM170
HSF5
MSI2
USH1G
USP43
CCDC43
CCDC43
ZSWIM7
ZSWIM7
C18orf19
C18orf19
EID2B
CNR1
C1orf161
CNTFR
KLF17
COL4A3
COL4A3
COL4A4
ZNF831
COL4A6
COL5A2
NUP35
C2orf60
COL9A2
FLJ40298
LOC129881
ICA1L
ICA1L
LOC130074
ACVR1C
OSR1
LYPD6
COPA
DCBLD2
LRRC15
SLC31A1
TMEM207
PABPC4L
MAP3K8
LIN54
TRAM1L1
C5orf33
POU5F2
DNAJC21
ANKRD43
CD109
PM20D2
SRrp35
DPCR1
CPD
CPM
CPOX
TMEM68
LOC137886
WDR21C
RALYL
CREBBP
CREBL2
CXorf41
APOOL
PTCHD1
CRK
CRK
ASB5
ZNF280B
SIRPA
R3HDML
PARP1
DUSP19
CRYZ
MPP7
VTI1A
FAM76B
CWF19L2
KDELC2
SPTY2D1
KRT80
FLJ32549
C13orf31
C14orf37
LYSMD4
FAM81A
SPATA8
ZSCAN29
TTBK2
TEKT5
FBXL16
C18orf25
ZNF420
C1orf52
MFSD4
PYHIN1
PYHIN1
CTNND1
CCDC117
C2orf15
CTSB
ALS2CR13
ARL6IP6
CCNYL1
SLC16A14
TTC14
CTSO
PPP4R2
RNF38
RNF38
CNTN4
IGSF11
IGSF11
PPM1K
RASGEF1B
DAB2IP
CCDC100
LOC153364
PLEKHG4B
CYBB
ADRB2
CYLD
CNKSR3
AMOTL1
RBM33
ADRBK2
ESCO2
CYP3A4
FAM91A1
RLBP1L1
FREM1
ZNF483
C9orf84
PRUNE2
ZNF645
MOSPD2
CYP19A1
DAB2
DACH1
TMTC3
DGKA
PPTC7
C14orf83
MDGA2
EML5
SPRED1
ZFP1
PHOSPHO1
DBT
ZNF320
ZNF567
PAP2D
C1orf71
WBP2NL
DDX6
C3orf57
DHX9
BBS12
DCLK2
MMAA
MIER3
LCA5
OLFML2A
FAM46D
COMMD6
ZNF721
ABHD3
DMD
DMD
DMD
DMD
DNAH5
DYNC1I1
DNMT3A
DNMT3B
ABAT
DR1
DRP2
DSC3
SLC26A2
DTNA
DTNA
ABCA1
EDG2
EDG2
EDG3
EFNB2
MEGF9
EGR1
AHR
EIF1AX
C12orf12
EIF2B1
C15orf33
UBR1
NLRC3
EIF4E
ELAVL4
ZNF585A
ELK3
EMP1
LOC201725
TAPT1
ENDOG
CCDC125
LOC202459
KHDRBS2
ENSA
TUBB
C9orf25
EP300
NRK
EPHA3
NLRP11
FAM123C
FLJ38973
C3orf58
CLN8
SENP5
EPOR
EPS15
SLC36A1
ERCC4
ERG
AKT2
ESRRG
ETF1
ETS1
ETS2
ETV5
ETV6
EVI2B
ALCAM
F3
BPTF
FAM123A
FAT2
C10orf56
C10orf63
MPEG1
ALDH1A3
C11orf82
FBN2
MS4A2
FAM13C1
C13orf3
C6orf170
GPR116
AOF1
SYCP2L
ZNF498
FKTN
JAZF1
FOXK1
MMD2
RSBN1L
ATXN7L1
SLC35F1
C7orf51
FECH
FGD1
FGF7
GPC5
FHL1
FKBP1A
RRAS2
XRN2
IKZF2
MRAS
RASA3
PHLDA1
DNAJC8
NLGN4Y
VASH1
ZNF507
AAK1
CHSY1
ICK
R3HDM2
ZNF510
PLEKHA6
ENPP4
ANKRD6
KIAA0907
ZNF365
DIS3
EPN2
SACM1L
RAB18
CCT5
FOXF2
SORCS3
LIMCH1
WDFY3
FBXO21
GOLGA8A
USP33
MON2
KIF21B
ENDOD1
NMNAT2
SETX
TXNDC4
FOXO1
ZNF423
ZC3H13
CDC2L6
KIAA0423
HIC2
DCUN1D4
CLCC1
37499
37499
TBC1D9
GGA3
M-RIP
ZCCHC14
CEP68
RGL1
KANK1
KANK1
UBXD2
PSME4
ATP11B
SYT11
JMJD6
SULF1
SULF1
BAT2D1
FLT4
FLT4
ATP11A
ATP11A
KIAA1024
ANKRD12
RP1-21O18.1
RAB6IP1
HISPPD1
LPHN2
FMO2
FBXW11
BICD2
TMEM194
SIN3B
DMXL2
SATB2
SASH1
CLASP1
AFF2
DNAJC16
FNBP4
PSD3
ARHGEF12
KIAA0895
KIAA0895
KIAA0776
SIRT1
COMMD3
FNTB
AP4E1
TRAM1
LEPROTL1
SLC39A14
CLCF1
RBM9
RBM9
TTC33
TSPAN12
WBP1
ARL2BP
DDAH1
LEMD3
PATZ1
PATZ1
AMACR
AMACR
CD2AP
MKRN1
KPNA6
ARFIP2
SMPX
PRKD3
EID1
C15orf2
PISD
IFIT5
SPDYA
VGLL2
FYB
FYN
ZBTB38
LYCAT
C20orf200
GARNL1
RNF169
FAM26E
C10orf47
SLC41A1
GAA
NAALADL2
GAB1
FAM26C
TCP11L2
GABRA4
NPNT
PAN3
TMEM196
GABRB3
GK5
ST6GALNAC3
GABRG1
WDR72
RNF214
NEGR1
SHPRH
C11orf41
HYPK
RIPK5
NGEF
FAM19A5
FAM19A5
ARIH1
DNAJB5
MOBKL3
ANAPC13
DKFZP564O0823
C3orf17
INTS7
RNF19A
GALNT2
THUMPD3
HSPA12A
NALCN
NSL1
NSL1
GANC
TIPARP
CHMP2B
IBTK
GORASP2
LOC26010
ATRNL1
PIP3-E
ZNF294
CNTNAP2
PPP1R16B
DNM3
AUTS2
SENP6
RAB11FIP5
SGEF
HERC4
TOR1AIP1
WSB1
TES
PCDHB5
TIPRL
GART
FBXW2
PTPN22
GAS2
GAS2
FBXL3
ARL5A
GATA2
FAM50B
CLEC4E
PLDN
FBXO4
GBE1
GCNT1
CNNM1
FER1L3
GCNT2
INTS6
LATS2
MYEOV
GREM1
GDI2
NAP1L5
GEM
GEM
GFAP
GFI1
RANBP6
CHORDC1
ABL2
GJA3
TPK1
VPS41
FOXP1
B3GAT1
PDE7B
AFF4
PSCD4
KIAA1274
DISC1
OXGR1
PDCD4
RBMXL2
ADAMDEC1
ZNF330
BHLHB5
PCDH11X
ANGPTL3
GLE1
GLRA2
CECR2
GLRX
GM2A
GNAT1
GOLGA1
GPM6A
GPM6A
PGM2L1
ANKRD52
SPRYD4
GPR137C
LOC283677
C17orf58
ZNF547
C19orf54
SLC25A42
FAM102B
ZNF326
IAH1
ZNF621
ZNF660
GPRIN3
COX18
FRYL
C5orf36
FLJ37543
SFRS12IP1
C6orf182
TREML4
TUSC1
ATP11C
FAM133A
MAGEB18
ILDR1
MKNK2
ANK3
GRB10
RAPGEF1
TMEM14A
HIPK2
GRIN2A
NR3C1
NR3C1
MRPL22
COMMD9
DNAJC15
FHOD1
GRM1
GRM1
MYLIP
CD274
GSTA4
GSTM3
ABT1
OLA1
GUCY1A3
CNOT7
SNX10
EEF2K
SLC25A24
SCHIP1
GYS2
NRBF2
HCCS
HCCS
HUNK
EHD3
CDR2L
UBE2K
HK2
HLA-DPA1
AOC2
HMOX1
APAF1
APAF1
HNF4G
C14orf39
HNRPH1
HNRPH2
HNRPH2
HNRNPU
HNRNPU
HOXA1
HOXA1
HOXA5
HRB
XIAP
IGSF3
APLP2
NDST1
HTR1D
HTR1F
HTR2B
HTR2C
CHSY3
S100A7A
TMEM119
FAM19A2
ZNF260
ID2
TSPAN33
IDH1
GLDN
IDS
IFIT2
IFNA2
APOC3
IFNAR1
PLCXD3
MTX3
IFNGR2
7A5
ZNF81
ITIH5L
IGF1
IGF1
IGF2R
FAM33A
FAM33A
NUP43
ZNF445
IGSF1
FAS
FAS
FAS
IL8
ACADSB
AQP4
IMPG1
ING2
IRS1
ITGA4
ITGAV
IVL
JAG2
TRIM23
KCNA1
KCNA3
KRT77
KCNC1
ZNF568
KCND2
KCNE1
LHFPL3
C9orf102
KCNJ2
RAB15
KCNJ13
KCNJ15
KCNJ16
KCNK2
KCNMA1
ARF6
KIF11
KRAS
KRAS
FIBIN
LOC388335
ZNF470
SLC6A17
ZNF662
ZNF662
CCDC4
LIN28B
SAMD5
IYD
RBM12B
AFF3
AFF3
LAMP2
LCP1
ARHGAP5
ARHGAP6
LEPR
ARHGDIA
LIMS1
FADS1
MEX3D
LOC399947
ARL1
C15orf54
RP5-1103G7.6
KLHL31
SAMD12
LOX
C9orf105
SNX30
ARL3
ZBTB34
LRP1
LRP4
LRPAP1
LY75
LYN
M6PR
CAPRIN1
MAB21L1
MXD1
SMAD2
SMAD4
SMAD5
SMAD7
SMAD9
MAF
MAFG
MAGOH
MAK
STS
MATN3
MBL2
MBNL1
MBP
MC2R
MCC
ME1
MEF2D
MAP3K1
MAP3K5
MGAT3
KITLG
MID1
MIP
MITF
MKI67
AFF1
ACHE
MME
MMP19
MOCS2
MOCS2
MRE11A
ABCC1
RP11-11C5.2
MSR1
MTCP1
MTHFR
MTM1
MXI1
MYB
MYC
MYCN
MYD88
MYO5A
MYO5B
MYT1
ATF3
NAP1L2
NBN
NCAM1
NDN
NDUFS1
NDUFS4
NEDD4
NEDD8
NEO1
NF1
NFIA
NFYA
CNOT4
NOTCH1
NOV
NOVA1
NPAT
NPC1
NPHP1
NPHP1
ATP2A2
NPY1R
NRF1
ATP2B1
ATP2B1
NTRK2
ROR1
ROR2
CHAC2
TBC1D25
OGN
ZNF295
OXCT1
P2RY1
PAH
ITSN2
ARHGEF3
ARHGEF3
PAPPA
PARK2
WDR42A
TRAT1
PBX3
CDON
TBX22
TBX22
PCDH8
MTERFD1
EXOSC3
TMED7
GOLT1B
ST8SIA3
NMD3
CUTC
PCM1
POLR1D
PHF20L1
ZNF706
IER3IP1
GOLGA7
DBR1
ATPBD1C
NIN
DDX47
CLDN18
PCSK1
PAIP2
PCTK1
KLF3
IER5
GOLM1
CHCHD8
SLC25A37
PHF21A
PDC
MEX3C
ZNF771
NGRN
ZNF117
GALNAC4S-6ST
CRLF3
NIP7
PDE4B
PRKAG2
SCARA3
MAGEC2
RNF138
PCYOX1
UBE2J1
DCDC2
LIMA1
ANKFY1
ATP5F1
CHMP5
UFM1
FAM49B
KLF13
BRP44L
ZFR
ASB1
ENPP1
ASB2
PDPK1
ACSL5
GPRC5B
RAB23
CAB39
SLC26A4
CROP
CROP
TM7SF3
MYOZ2
JMJD1B
RNUXA
ATP6V1A
PGM5
PHKB
SERPINI1
PI4KB
PIP4K2A
PKHD1
PLA2G5
PLAG1
CPXCR1
BTBD1
BTBD1
PLCL1
PLOD2
PLS1
PLS3
PLXNA2
PMM1
PMP22
ATP7A
GPR84
SLCO1C1
CPSF2
BRWD1
C21orf51
FAM3B
C21orf91
DCUN1D1
POLH
GPR85
GNG2
WNT4
RBM27
KCTD5
KIAA1128
NLE1
RBM47
HMGCLL1
CCDC93
USP53
MTMR12
EPB41L4B
ATRX
CCNJ
PARP14
KIAA1383
PPARA
TBC1D13
RSBN1
CROT
MED1
PPAT
A2BP1
A2BP1
OTUD4
LY6K
ZRANB1
TRIM44
DNAJB12
DNAJB12
TET2
TET2
KLHL24
SAMD9
ZNF562
KLHL28
ZCCHC10
C1orf26
GIN1
ASPN
NUP62CL
VPS13C
C10orf26
RBM35A
RBM35A
PAQR5
FAM46C
bA16L21.2.1
DPP8
TBC1D8B
UHRF1BP1
FLJ20309
CASZ1
ELOVL2
CHCHD3
IMPAD1
C12orf41
DUSP23
OCIAD1
OCIAD1
LPCAT2
C1orf109
PIGX
TMEM70
TMEM70
C4orf27
ZNF770
ZSCAN2
MOSC2
PPP1CB
USP47
CDCA4
PPP1R2
OXR1
UACA
ARGLU1
CXorf57
C10orf118
PPP1R3D
C8orf32
ATP5SL
SLFN12
AGGF1
PPP1R8
PRPF38B
THAP1
PPP2CA
RFWD3
TMEM33
CEP55
CEP55
PRMT6
C20orf12
VPS13D
NUDT11
P15RS
GOLPH3L
PPP2R2C
TRIM62
RAVER2
PNMAL1
PNMAL1
PPP2R3A
OGFOD1
CCDC25
TMEM39A
ADI1
CASC1
C7orf43
TMEM100
RHOT1
CCDC91
PI4K2B
FLJ11151
C20orf29
AGPAT5
LIN7C
PHCA
SLC39A9
ABHD10
STYK1
PI4K2A
MCM10
ELAC1
ELMOD1
MED29
VEZT
CDKN2AIP
PPP1R9A
ZNF280C
KIF16B
AMBRA1
PRKAA2
LRRC40
KIAA1333
TBC1D22B
ZNF673
ZNF673
FLVCR2
PRKAB2
C14orf118
PRKACB
PRKACB
RUFY2
MREG
JMJD2D
IARS2
IPO9
ODZ3
BRWD2
C10orf6
PRKAR1A
39325
H2AFJ
TDP1
PRKCA
FGD6
LMBRD1
SCN3B
LRP2BP
PRKCH
CAND1
PRKCI
TMEM165
ACTR10
ASH1L
PRKCQ
ZNF395
ZNF302
ZNF302
MLL5
KIAA1166
PRKDC
ERBB2IP
CTTNBP2NL
PRKG2
KLHL9
GNG12
BCAP29
MAPK7
MAPK7
MAPK9
MAP2K5
PCDHGA11
PCDHB14
NDNL2
ANKH
LRRC8A
BEX4
RELN
CHST7
SLAMF8
RAD18
CDC42SE1
KCMF1
MDM1
C1orf119
PAPOLB
SMARCAD1
SMARCAD1
PAK6
SMYD2
C5orf15
LHX9
TULP4
TULP4
ADAMTS9
ANKMY2
UTP3
GOPC
PAK7
KIAA1219
SMURF1
PHTF2
SLC39A10
KIAA0495
VANGL2
PSPH
PTCH1
PTEN
PTGER3
SENP7
PTGER4
PTGFR
PTGFR
RAB22A
PTHLH
PTHLH
PPM1H
SLC12A5
ERMN
ERMN
CNOT6
PLEKHH1
USP31
RP13-347D8.3
RNF150
FAM62B
AHRR
MKL2
NLGN4X
NLGN4X
MTUS1
CASKIN1
PCDH19
NUFIP2
WDR35
ARRDC3
ARHGAP20
TRMT5
PCDH10
SYT13
WDFY1
C8orf79
KIAA1468
ZFAT
ZFAT
KIAA1486
LRCH2
EP400
USP28
ZDBF2
CACHD1
MIER1
MIER1
PTPN2
ZNF529
PCDHB16
TMEM16H
NOPE
RBAK
PTPN11
G6PC2
PTPN12
C6orf47
PTPN13
NKX3-2
PTS
PURB
PTBP2
PVRL1
ABCD3
PXMP3
BBS2
ENOPH1
CREBZF
ZNF250
SELK
MPP4
BCAT1
RAB1A
RAB5A
RAB27A
RAC1
RAD51L1
RAG1
RALB
RAP2A
RAP2B
ARID4A
JARID1A
ACE2
PLEKHA2
KLHL12
BCL2
RET
REV3L
RFC3
RFPL1
RFXAP
RIT1
RLF
RNASEL
BACH2
MRPS35
BCL9
RP2
LOC619208
RPS6KA2
RPS6KA2
RPS23
BDKRB2
CLIP1
RSU1
RXRA
[truncated: 667 more rows]

## Sheet: miR-331-3p targets
NR2E3
BCL2L11
SH2B3
SLC17A4
ABCC5
ABCF2
PTPRU
ATP9A
ACTR1A
ARL4C
DNAL4
TRAP1
WASF2
SORBS3
PSME3
MPHOSPH6
OLIG2
CTDSPL
STX6
WDR68
ABCC4
AKAP8
STUB1
CDKN2B
CDKN2B
DSCR3
NMUR1
LAMC3
SMYD5
MRVI1
CACNG3
IRF9
SCML2
CORO2B
NDRG1
SPON2
PRMT5
PRMT5
PGRMC2
MAP3K7IP1
CRTAP
ADARB2
SEMA6C
SEMA4B
MYBBP1A
CIB1
HTATIP
CEL
SLC34A2
CENPA
MXD4
IGF2BP1
IGF2BP2
CAMKK2
CAMKK2
SLMO1
YKT6
CD226
GNB5
ADCY1
LASS1
SLC12A7
SIX2
RBBP9
RAI1
HBS1L
ARPP-21
38595
CPLX2
FRS2
NEU3
ZNF275
SLC22A7
ARID5A
HCP5
GPR83
CPSF4
EDAR
EHD1
KDELR1
ERP29
LILRB4
RAB31
ABHD2
WWP2
TPPP
C9orf7
ADAMTS8
AP4S1
FSTL1
LZTS1
INMT
CHKA
AKAP13
PADI2
PMF1
HRH3
ATXN2L
ATXN2L
ATXN2L
SCN11A
BTBD14B
RPUSD1
SLCO2B1
LYPLA2
CDCA5
CHST14
SLC46A1
C12orf57
TMEM106A
MGLL
CHRNA2
CHRNA4
TRIM9
EFHC1
ERMAP
CYGB
BTBD9
MBD6
XKR4
SLC25A25
ELFN2
GALNT13
C1QTNF4
ZNF618
ADCY9
SLC5A11
TNFRSF13C
RAB3C
OSR2
SLC22A12
FOXP4
C20orf108
C1orf142
CENTD1
CENTG1
RAB3IP
RAB3IP
CLCN4
CLCN5
UBE2J2
ZFYVE27
CLU
ZNF641
IKIP
C14orf79
CCR3
C15orf27
CCR7
CCBP2
C16orf55
PAQR4
EARS2
USH1G
CCDC43
SLC43A2
GGT6
SPNS2
GJD3
SMCR7
ZNF787
PLK3
JSRP1
WTIP
ZNF792
CNN2
C19orf47
RPTN
SHE
CNP
B3GALT6
CNR1
C1orf83
C20orf85
CST9
C22orf25
ANKRD54
COL6A2
COL6A2
ICA1L
LOC130074
C2orf50
FAM3D
FAM131A
LRRC15
RTP1
C3orf45
ADM
ADORA1
ADORA2A
TMEM139
CR1
HGSNAT
CRAT
PTPDC1
PASD1
CRHR1
ZBTB46
ADAMTS14
SMCR8
CRY2
C20orf82
C20orf175
ZNF280B
SIRPA
STK35
ADPRH
XRRA1
CSF1R
CSNK1G2
C15orf32
NCAN
FBXL16
GSG1L
CCDC64B
TOM1L2
SLC25A10
SLFN13
KCTD11
SIX5
TTC9B
CILP2
C19orf25
C1orf76
CTF1
KNCN
WDR65
ADIG
LSM14B
DUSP18
LOC150383
FBXO41
CTSD
PLB1
PPM1L
ADRA2C
ADRB1
CYB561
CYLD
CYLD
AMOTL1
ATP6V0E2
ATP6V0E2
AMZ1
VPS37D
RBM33
ADRBK1
ADRBK2
FAM84B
CYP11A1
RIBC1
NKX2-3
AP2A1
DAB2
CD55
CD55
GRASP
PPTC7
DGKQ
AP2A2
C14orf83
DAPK1
REM2
TMEM30B
TBC1D21
LOC162073
FAM134C
RHBDL3
DBN1
AP2B1
IL28RA
IL28RA
FAM43B
PAQR7
LONRF2
DDX11
DES
OLFML2A
ADAMTS16
ADAMTS17
ADAMTS18
ASXL1
DHCR24
DLST
DLX3
DMWD
DNASE1L1
DNASE1L2
DYNC1LI2
DNMT3B
DOK1
DSC3
DSC3
DTX1
DUSP8
DUSP9
TOR1A
E2F1
ECE1
ECH1
EDA
EDA
EDG3
EFNA3
EFNA4
EFNA4
EFNA4
EFNB2
EGR3
EIF2S1
C12orf53
GRAMD2
ELAVL1
ELAVL3
CADM4
TXLNA
RNF215
ANKRD23
MUC20
ARHGAP27
SAMD14
TRIM65
UNC13D
ZBTB7C
TMEM154
EN2
ENSA
SLC29A1
LGI3
C9orf25
LOC203547
LASS3
EPHB3
EPHB4
FAM123C
CLN8
SLC36A1
ERBB2
ERBB2
ERBB4
ERF
AKT2
ERN1
ESR1
EVC
EZH1
ABCD1
F11
FANCA
PTK2B
FANCF
ALDH1B1
SMTNL1
YPEL4
C10orf56
C11orf45
SLC37A2
MRGPRF
PATL1
MS4A15
C18orf24
HEPACAM
C13orf3
OPN5
KIF6
FCGR3B
ZBTB12
C6orf145
MMD2
C7orf41
KCTD20
SCUBE3
SLC29A4
FECH
FGF11
FGFR1
CASC3
MRAS
RASA3
RNF44
DLGAP4
VASH1
AAK1
LMTK2
ZNF510
SAPS1
MLXIP
CLSTN1
FKBP5
BAHD1
DENND3
ARHGEF15
KLRK1
MAPRE3
PDCD11
ACIN1
FBXL11
IGSF9B
LIMCH1
WDFY3
STK38L
UNC13A
JMJD2B
PHLPPL
XPO7
ZHX3
NMNAT2
KIAA0090
KIAA0082
FOXO1
FOXO3
KIF1B
TBC1D2B
TBC1D2B
HIC2
POGZ
PLXND1
GPATCH8
PHF8
JMJD3
N4BP3
LRCH1
GRAMD4
NCDN
NCDN
CLCC1
MAPK8IP3
TTLL12
37864
FLNC
KANK1
SYT11
MLC1
JMJD6
ZFR2
NBEAL2
ARC
PHLPP
PACS2
KIAA0556
ATP11A
ATP11A
RP1-21O18.1
RP1-21O18.1
ZC3H7B
CLEC16A
POFUT2
POFUT2
KIAA0774
LPHN3
IQCE
FBXW11
SMG6
ANKS1A
FMOD
C22orf9
SLC9A8
WDR7
DNAJC16
KIAA1045
SR140
KIAA0323
ANGEL1
ZNF629
LARP1
SRGAP2
AHCYL2
KIAA0892
NUDCD3
LARS2
FREQ
MLYCD
ICMT
CBX6
NPTXR
CBX7
TTC9
KCTD2
NUP188
RPL13A
CABIN1
SRRM2
SEC14L2
RBM9
FOSL2
PSD4
DDAH2
DDAH1
DAPK2
ZMYND8
FAM89B
FAM89B
KCNE1L
KPNA6
EDC4
LYPLA3
KCNE4
C9orf5
PPIL2
ALOX12
IFIT5
FTSJ1
GAS2L2
PELI3
ALOX15B
ALPI
FSHB
ALPP
ALPPL2
FUT4
FNDC5
C20orf200
RNF169
CNIH2
ZDHHC23
FAM26C
GABRA4
GABRB2
MGC33894
TMEM151A
C10orf67
SNX33
TBC1D22A
RIPK5
NGEF
LMOD1
LSM4
FAM19A5
TXN2
TMEM184B
ABTB2
GALNT2
CNOT10
HSPA12A
TMIE
MYRIP
NSL1
NSL1
C20orf194
C20orf4
CLIP3
TBC1D10B
NELF
CHD5
SS18L1
PPP1R16B
RAB11FIP5
POLDIP2
GGA1
C1orf144
CCDC69
TANC2
LDLRAP1
SERBP1
TTLL3
PHF19
LRRC32
KIF26A
RSL1D1
FBXW2
GMEB2
GAS8
GATA4
FBXO9
GAPDHS
GC
GCK
GCN5L2
CNNM1
HEYL
HS6ST3
MDGA1
GFER
GFRA1
RPS6KC1
B4GALT1
NBEA
ABL2
GJA5
HTF9C
GJB3
LYPD3
B3GAT1
TAF5L
ARRDC2
DKK2
AFF4
PSCD4
HSPB7
KIAA1274
STK36
ZNF777
DISC1
AMPD3
ARHGEF16
RND1
C10orf28
TNRC6A
POLL
MCAT
FAM152B
GLI3
CECR6
GNAO1
GNB2
GNB3
GNG7
ABO
GOLGA2
GOLGA3
GP9
GPC1
GPD1
SLC25A45
KCTD21
RCOR2
ZNF740
ANKRD52
C12orf51
KSR2
KIAA0284
FLJ39743
C16orf54
CCDC95
C17orf28
CDRT4
TMEM102
PTRF
FLJ35220
C17orf55
GPR20
C19orf63
C19orf63
SLC25A42
SYPL2
RSPO1
EPHA10
FAM80A
GPR26
LOC285382
WDR21B
DOK7
SH3PXD2B
TREML4
WBSCR19
ANK1
C9orf75
FAM78A
GRK5
MKNK2
RAPGEF1
GRIA1
GIT1
C19orf53
GRIK3
KLF15
ABR
GRIK5
GRLF1
TMEM208
SAP30BP
ANKRD11
RACGAP1
GSK3A
GTF2I
GUCA1B
YPEL1
RBM15B
ST8SIA5
SNX11
SEC61A1
DMGDH
SLC2A8
PACSIN1
EFEMP2
TLX3
GZMM
HABP2
HADHA
HCK
HTT
HEXA
HUNK
SOX8
EHD4
CDR2L
HIP1
ACACA
MNX1
APBA1
HOXA3
HPCA
HOXB3
HPS1
RAB37
HRBL
HRH1
PRMT1
DNAJB1
APLP2
NDST1
KRTAP8-1
FAM151A
S100A7A
KRT79
CCDC137
ARL16
C17orf51
MSL-1
IRF8
ID1
ID1
STAC2
IFI27
ZSCAN22
RSPO4
SH3MD4
7A5
SERINC2
IGF1
IGF1
ACADS
APRT
APRT
IGLL1
IGLL1
IKBKB
IL1R1
IL6R
IL6R
AQP2
IL13RA1
AQP3
ILF3
IMPDH1
INHBA
INHBB
INPPL1
INSL3
ITGA3
ITGA3
ITGAX
ITPKA
ITPKB
IVD
CD82
ZNF710
KCNC4
KCNC4
B3GNT8
PEAR1
C1orf95
KCNE1
LHFPL4
C3orf62
MAST4
AGRN
KCNJ5
RAB15
SLC27A1
KCNJ12
ARF3
KCNMA1
KCNQ1
KCNS1
KIF5C
ARF5
KIT
KLKB1
TNPO1
C17orf76
C17orf76
C17orf82
RGS9BP
FAM132A
RNF207
LOC388610
SLC6A17
KRT83
LOC388969
RHOC
IYD
L1CAM
LAD1
RHOG
LAMC1
LAMC2
ARHGAP1
LASP1
LCP1
ARHGAP6
LETM1
LIF
LIMK1
MEX3D
C10orf114
LOC400120
C14orf181
C14orf180
FLJ35767
RP5-1103G7.6
LMX1B
LOR
SAMD12
C9orf152
C10orf132
LOC402665
ZBTB34
LRP4
HAPLN4
LSP1
LYL1
ARRB1
SMAD2
MAFG
MAFG
ACCN2
MAP6
ARSD
MAT1A
MGC70857
MAZ
MAZ
PIM3
MC1R
MEF2D
ARVCF
MEIS1
MAP3K3
MFNG
MGAT3
CXCL9
MITF
MAP3K10
MLLT1
MMP11
MMP14
MMP15
MMP19
MNT
MOBP
MPP2
ABCC1
MXRA7
MXRA7
MXRA7
CCDC88C
LOC441108
MSI1
MTF1
MTHFR
MUC6
MVK
MYBL2
MYCL1
MYO1D
PPP1R12B
CEACAM6
DRG1
NEUROD2
NFATC1
NFATC1
NFIC
NFIX
NMT1
NOTCH1
NOTCH3
NPTX1
NTRK1
ROR1
ATP2B3
NTSR1
NUCB1
NUMA1
ATP2B4
ATP2B4
OAS3
RNF165
OAZ2
TIFAB
CLDN11
OVOL1
SPRN
FURIN
PLA2G3
MINK1
DEF6
PALM
PARK2
STMN3
RNF141
PC
CDON
PCDH1
PCDH1
PCDHGC3
PCDHGC3
VPS36
ZBTB7B
ST8SIA3
FAM26B
SIDT2
MRPS2
COQ4
ING4
ING4
C3orf18
CHMP1A
PLCE1
CRIM1
RNF181
PCTK1
RASL12
CD320
PCDH12
ATP5D
ZDHHC3
PHF21A
PDCD1
ZBTB7A
HOOK1
GALNAC4S-6ST
PDE1C
PDE2A
CSAD
PDE3B
PPME1
PDE4A
SNX9
RHCG
PDE6C
PDE6D
PDE6G
C9orf114
C20orf43
PDE1B
SIRT6
NT5DC3
GDE1
PDGFRB
KLF13
PDK2
ASB1
SUFU
FBXO40
POLR3K
CD244
RTEL1
RTEL1
TM7SF3
PER1
PEX10
PFKFB2
PFKFB4
PFKL
PGR
PHF2
PIGR
PIM1
PIK3CD
PIK3R2
PITPNA
ZFYVE1
PLD2
PLEC1
STX18
PLEK
ATP6V0A1
PLXNA1
MBD3
PMP2
FXYD6
P2RY13
IL20RA
A4GALT
ATP7B
C21orf29
37134
PODXL
WNT4
POLR2J
GFOD1
NLE1
RNF216
RHOF
POU2F2
POU3F1
DDX49
SGTB
MXRA8
INOC1
FBXL19
HES2
PPARA
TBC1D13
OTUD4
FBLIM1
PCSK4
C17orf59
DNAJB12
BNC2
ZNF562
GATAD2A
VPS13C
BSPRY
FBXL12
GON4L
PGPEP1
TMEM104
ST7L
UHRF1BP1
PQLC2
CASZ1
ELOVL2
DUS2L
CTF8
CTF8
C1orf109
ZSCAN2
ZSCAN2
C11orf59
FLJ20699
EPN3
VPS37C
C7orf42
IFT57
MED9
ATG2B
TMEM16A
PLEKHJ1
PPP2R1B
PBRM1
EXDL2
PPP2R2C
TRIM62
PNMAL1
PNMAL1
PPP2R4
THNSL2
PPP2R5B
PPP2R5D
TMEM40
KLHL26
FLJ11151
RSAD1
WDR33
PPP3R2
PI4K2A
AVPR2
YOD1
PRELP
HES6
TRPV6
SVOP
MAML3
PLXNA3
GALNT10
MED29
GOLGA2L1
FERMT1
KIF16B
PRR5
PRKAA2
PRKAB2
PIGV
HIF1AN
KIAA1310
MREG
PACS1
CCDC94
PRKAG1
C10orf6
INTS9
H2AFJ
FGD6
PRKCB1
PRKCE
ITFG2
ACSS2
BIN3
AJAP1
NSFL1C
MAPK11
C19orf10
UBFD1
MAP2K7
PCDHGC5
PCDHGB7
PCDHGB6
PCDHGB5
PCDHGA11
PCDHGA10
PCDHGA9
PCDHGA1
LRRC8A
WDR45L
CYP26B1
EIF5A2
KCNK13
NRIP3
SLC2A4RG
PSKH1
UGCGL1
KCMF1
AGPAT4
NDUFA4L2
DHX33
NCLN
DUS3L
TMEPAI
NT5M
RGMA
ATXN7L3
PRDM8
TULP4
SLC12A9
PCBP4
PSMD2
C1orf128
PGLYRP4
PLXDC1
C20orf3
RNPEPL1
C6orf162
SLURP1
SLC44A2
SMURF1
TMEM63C
JPH2
PELI2
GJC2
THAP11
TTC7A
LOC57228
BAG1
PTGER3
PTGFR
PTGFR
PTGIR
PTGIS
AS3MT
REXO1
TMCC3
PPM1H
ZNF512B
NLN
AHRR
BAI1
GPR158
KIAA1303
CASKIN1
PTK6
TBC1D14
SORCS2
KLHDC5
MICAL3
SEMA6A
ZNF319
TMEM181
C8orf79
PITPNM2
RANBP10
GRAMD1A
ZBTB4
EPB41L5
SEMA4G
KIAA1627
ZFYVE28
PTPN3
PTPN7
MARK4
CADM3
NKX3-2
PTPRN2
PVRL1
CTDSP1
ABCD4
PYGB
PRUNE
DLGAP3
RAB3A
RAB5B
MAP4K2
RABIF
RAC3
RAF1
RALA
RANGAP1
RARA
ACE2
BCKDHA
SCPEP1
BCL2
DPF2
BCL2L1
RFX1
BCL2L2
RGS3
RGS12
RING1
AFAP1
EDA2R
TGIF2
PPCDC
BCL7A
NYX
ALX4
LOC606495
BRUNOL6
ZFAND3
RORC
RPA2
RPE
RPL13
RPL13
RPN1
RPS6KA3
RPS6KB1
BDH1
RPS23
RSU1
RTN2
RXRA
S100A3
SCD
SCN4A
SCN4B
SRL
CCL13
CCL17
TNN
C20orf67
P53AIP1
PRDM15
SECTM1
CLSTN2
SMOC1
MAGEF1
C10orf54
XYLT1
ABCG4
ZFYVE20
LEPRE1
SFRP1
TOR3A
PDLIM2
PDLIM2
ABCG8
SFRP5
CXCR5
SFRS6
FBRS
XPO4
HS1BP3
IKZF4
CHST8
MMP25
ZFP106
SFTPC
KLHL25
INF2
TTC31
SGSH
SGTA
SH3GL2
GIGYF1
PLA2G2F
AXUD1
TMPRSS3
RAI16
LMF1
IQCH
ST3GAL2
FNDC4
SLC13A3
SLC13A3
USP46
FAM129B
VWA1
ST3GAL3
ST3GAL3
BCL11B
TTC23
MRPL11
MRPL11
SLC1A2
ALS2CR4
NOL6
SLC1A5
SLC2A5
PYCRL
UBE2Z
SLC6A3
SLC6A6
SLC6A8
SLC6A9
SLC7A1
SLC8A2
SLC8A1
SLC8A3
SLC9A2
SLC10A2
SLC11A1
BMP8B
SLC25A1
BMPR1B
SLC22A3
ZNF747
LYNX1
TRAK2
FSCN1
SNRPD3
SNX1
SNTB2
SOX4
SOX11
SPN
BPI
SPTB
SRC
SREBF2
SRF
SSR1
SSR3
SSTR1
STAT2
STAT5A
STIM1
STXBP1
STXBP1
MED22
SYN2
TAP2
TBX1
TAZ
TBCD
TCEB2
TCF7
TCF7
TEAD3
TEF
TGFBR1
TGM2
TSPO
TSPO
TK2
TLE2
TNF
TNFAIP1
TNFAIP2
TNS1
NR2C2
TRPM2
TSC1
CAPN5
KIAA1881
C6orf35
UBE2G2
UBE2I
UCP3
UCP3
COL14A1
USF1
MRPL49
VAV1
VAV2
VCP
VDR
VEGFA
VEGFA
VEGFA
VIPR1
C11orf9
WHSC1
WHSC1
WNT7B
WNT11
YWHAG
ZIC1
ZNF76
PSAPL1
ZNF185
CACNA1C
CACNA1D
ZNF213
CACNA1E
SLC30A2
SLC30A3
MAP3K12
PRDM2
PTP4A1
EVI5
CACNB1
PAX8
PAX8
FZD5
RAB7A
KCNAB1
CAMKV
AHNAK
DDX54
KCTD15
KCTD15
XTP3TPA
MLPH
ALG12
RNF26
MGC4172
NOL12
C19orf57
ZNF343
TMEM43
ZNF557
WDR32
TFEB
C4orf15
C16orf53
FLJ22167
CORO7
MUL1
RNF219
RIC3
C14orf138
CCNJL
OCEL1
ARMC7
CHMP6
NARG2
VTCN1
C22orf29
ZDHHC14
PRKRIP1
GLT25D1
C6orf103
ARMC5
EHMT1
METTL8
FAM124B
RNF122
SNX22
FLJ12529
NUDT18
HDAC11
LPCAT1
FLJ14154
FLJ14154
ADM2
ADCK4
CNTD2
ERMP1
FRMD1
ELOVL7
RBM35B
PHC3
FBXL18
BAIAP2L2
TRIM46
PQLC1
OPA3
OPA3
RAB11FIP1
ORAI2
RUFY1
PIGZ
KIAA1539
C16orf70
SCUBE1
CUBN
CCDC6
TRABD
ABTB1
CD276
AKNA
SNIP
FGF23
GLTPD1
LIMD2
CALM3
ZNF436
ZNF436
MLL2
SETD7
CALML3
ZBP1
SLC2A10
PABPN1
GPR68
ST8SIA2
RND2
LRRC3
C1orf21
TSC22D4
CCNL2
TRIM7
SPRY4
ST6GALNAC5
SFXN3
RAB1B
SLC25A28
LZTR1
DGCR14
SYN3
SYN3
UBL4A
CAPS
AXIN1
FZD4
FCRL5
SCRT1
RILP
COG3
UCK1
C19orf12
ZMIZ2
C8orf13
TLN2
CD99L2
RPS6KL1
CALN1
CRISPLD2
SLC25A18
TMTC1
ATAD3B
TM2D2
KRTAP17-1
NCALD
KREMEN1
TMPRSS13
SPOP
SPOP
SLC10A7
NLRC5
ANTXR1
RBED1
ZMYND12
ZDHHC18
PSD2
LTBP4
FLYWCH1
FBXW9
C9orf64
STK24
MGC13057
MORG1
ZNF414
DYDC2
AKT1S1
TMEM101
ELOF1
ARFGAP2
RASAL1
LZTS2
ABLIM2
ABLIM2
BTBD12
KIAA1853
ACSS1
ATRN
PARD6G
C6orf168
ZBTB37
ZNF594
NTNG2
GLIS2
HES7
FAM126A
CREB3L3
CAT
PIGO
KIAA0515
CBX2
UNC119B
CDC42BPA
SUV420H2
PPAPDC3
SEMA7A
FCRLA
TMEM25
LINGO1
RNFT2
ZNF341
ATOH8
FIZ1
SPRYD3
C12orf52
MUM1
HSH2D
TNS4
CGNL1
PNMA6A
RANBP3
PIK3R3
DGKZ
DGKD
ATCAY
SHANK3
KIAA1754
ZNF518B
SSH2
SELI
PDXK
PDLIM4
PDLIM4
CAV3
CAV3
RUNX1
JRK
CBFA2T3
KCNK5
SOCS1
SLC4A4
DGAT1
B4GALT2
B3GALT4
TRADD
ADAM19
RIPK1
TNFRSF18
RGS11
RGS9
FGF17
SYNGAP1
CD84
WISP1
SGPL1
AP1G2
AP1M1
CACNA1I
CCND2
CDK5R2
NAV1
NAV2
FGD3
FAM125B
AQP10
SLAMF9
GLB1L2
HAP1
TSPAN18
HS6ST2
MAP3K14
SNX21
BRSK2
UNC5A
HIP1R
RHBDL1
C3orf25
ZNF766
CCDC97
SEMA5A
C15orf42
BMF
BMF
DOK2
ZNF605
SYT7
CLDN2
ZNF697
TBX18
ACVR1B
FMNL3
DPP9
CCDC149
SCARF2
SLC16A3
LMF2
IGLL3
UAP1L1
SYNGR1
HGS
LOC91461
NEURL
COL23A1
SYT12
C14orf43
CABLES1
RFT1
CD247
CD4
LARGE
ABBA-1
RCSD1
CD6
TMEM129
TMEM129
MEX3A
MRRF
MRRF
UBE2L6
GCM2
CCDC64
BZRAP1
MAPKAPK2
MAPKAPK2
DTD1
BCL7C
EDG5
ZBTB47
ACVR2B
PERLD1
GTF3C4
B4GALT5
MAPK1IP1L
SLC22A6
OTOF
IGSF2
RECQL5
PIGS
TTYH2
LRRC4B
HTRA3
SFXN5
ORMDL3
TJP2
FADS2
DDX23
CHST3
CD34
CD34
MED20
ONECUT2
CHST10
PIGL
AKAP5
FXR2
SPTLC2
PTGES
TP53I11
H6PD
BCAR1
GABBR2
GOSR2
KLK4
SH3PXD2A
PPM1F
RALGPS1
CD59
WSCD2
JMJD2A
VGLL4
RAPGEF2
EDEM1
TRAM2
CEP57
KIAA0355
FAM131B
ECE2
NOS1AP
NOS1AP
SEMA3E
RAB11FIP3
KIAA0408
VPRBP
GPRASP1
SNPH
TBKBP1
HDAC4
ProSAPiP1
KIAA0513
CD151
PHYHIP
SPOCK2
KIAA0494
ARHGEF17
TRIM14
FARP2
ZBTB39
LBA1
OSBPL2
NUAK1
SV2A
SRGAP3
KLHL21
SGSM2
ARNT2
FAM20B
KBTBD11
ZBTB40
ZBTB5
MFN2
SLC23A2
FGF19
TNFSF15
THRAP3
DGCR2
LDB3
FBLN7
EMID2
FAM109B
GIMAP8
PHC2
GPR114
MLLT6
RIC8B
NPAL3
SDC4
SH2D4A
DAGLA
DNAJC14
USP2
