# Supplementary material for: Differential miRNA expression profiles in proliferating or differentiated keratinocytes in response to gamma irradiation
Source: BMC Genomics. 2013 Mar 16;14:184. doi: 10.1186/1471-2164-14-184 (PMC3610249; doi:10.1186/1471-2164-14-184)
Supplement: Additional file 6 — Minimum information for publication of quantitative real-time PCR experiments (MIQE) checklist. [file 1471-2164-14-184-S6.xls]

## Sheet: Sheet1
ITEM TO CHECK	IMPORTANCE	CHECKLIST	COMMENT
EXPERIMENTAL DESIGN
Definition of experimental and control groups	E	Yes	see Materials & Methods
Number within each group	E	Yes	see Materials & Methods
Assay carried out by core lab or investigator's lab?	D	Yes	see Materials & Methods
Acknowledgement of authors' contributions	D	Yes	see Acknowledgements
SAMPLE
Description	E	Yes	see Materials & Methods
Volume/mass of sample processed	D	Yes	see Materials & Methods
Microdissection or macrodissection	E	No	n/a
Processing procedure	E	No	n/a
If frozen - how and how quickly?	E	No	n/a
If fixed - with what, how quickly?	E	No	n/a
Sample storage conditions and duration (especially for FFPE samples)	E	Yes	see Materials & Methods
NUCLEIC ACID EXTRACTION
Procedure and/or instrumentation	E	Yes	see Materials & Methods
Name of kit and details of any modifications	E	Yes	see Materials & Methods
Source of additional reagents used	D	Yes	see Materials & Methods
Details of DNase or RNAse treatment	E	Yes	see Materials & Methods
Contamination assessment (DNA or RNA)	E	Yes	see Materials & Methods
Nucleic acid quantification	E	Yes	see Materials & Methods
Instrument and method	E	Yes	see Materials & Methods
Purity (A260/A280)	D	Yes	see Materials & Methods
Yield	D	No	/
RNA integrity method/instrument	E	Yes	see Materials & Methods
RIN/RQI or Cq of 3' and 5' transcripts	E	Yes	see Materials & Methods
Electrophoresis traces	D	No	/
Inhibition testing (Cq dilutions, spike or other)	E	Yes	see Materials & Methods
REVERSE TRANSCRIPTION
Complete reaction conditions	E	Yes	see Materials & Methods
Amount of RNA and reaction volume	E	Yes	see Materials & Methods
Priming oligonucleotide (if using GSP) and concentration	E	Yes	see Materials & Methods
Reverse transcriptase and concentration	E	Yes	see Materials & Methods
Temperature and time	E	Yes	see Materials & Methods
Manufacturer of reagents and catalogue numbers	D	Yes	see Materials & Methods
Cqs with and without RT	D*	No	not performed
Storage conditions of cDNA	D	Yes	see Materials & Methods
qPCR TARGET INFORMATION
If multiplex, efficiency and LOD of each assay.	E	No	qPCR performed on the same plates
Sequence accession number	E	Yes	Additional File 2
Location of amplicon	D	Yes	Additional File 2
Amplicon length	E	Yes	Additional File 2
In silico specificity screen (BLAST, etc)	E	Yes	see Materials & Methods
Pseudogenes, retropseudogenes or other homologs?	D	No	n/a
Sequence alignment	D	No	n/a
Secondary structure analysis of amplicon	D	No	not performed
Location of each primer by exon or intron (if applicable)	E	Yes	Additional File 2
What splice variants are targeted?	E	Yes	Additional File 2
qPCR OLIGONUCLEOTIDES
Primer sequences	E	Yes	Additional File 2
RTPrimerDB Identification Number	D	No	n/a
Probe sequences	D**	No	Commercial assays
Location and identity of any modifications	E	No	n/a
Manufacturer of oligonucleotides	D	Yes	Additional File 2
Purification method	D	Yes	Additional File 2
qPCR PROTOCOL
Complete reaction conditions	E	Yes	see Materials & Methods
Reaction volume and amount of cDNA/DNA	E	Yes	see Materials & Methods
Primer, (probe), Mg++ and dNTP concentrations	E	Yes	see Materials & Methods
Polymerase identity and concentration	E	Yes	see Materials & Methods
Buffer/kit identity and manufacturer	E	Yes	see Materials & Methods
Exact chemical constitution of the buffer	D	No	Commercial recept
Additives (SYBR Green I, DMSO, etc.)	E	No	n/a
Manufacturer of plates/tubes and catalog number	D	Yes	see Materials & Methods
Complete thermocycling parameters	E	Yes	see Materials & Methods
Reaction setup (manual/robotic)	D	Yes	see Materials & Methods
Manufacturer of qPCR instrument	E	Yes	see Materials & Methods
qPCR VALIDATION
Evidence of optimisation (from gradients)	D	No	Optimisation from annealing temperature
Specificity (gel, sequence, melt, or digest)	E	Yes	see Materials & Methods
For SYBR Green I, Cq of the NTC	E	No	not detected or insignificant
Standard curves with slope and y-intercept	E	Yes	see Materials & Methods
PCR efficiency calculated from slope	E	Yes	see Materials & Methods
Confidence interval for PCR efficiency or standard error	D	No	not calculated
r2 of standard curve	E	Yes	see Materials & Methods
Linear dynamic range	E	No	We just consider amplification in the linearity interval of standard dilution
Cq variation at lower limit	E	No	n/a
Confidence intervals throughout range	D	No	n/a
Evidence for limit of detection	E	No	n/a
If multiplex, efficiency and LOD of each assay.	E	No	n/a
DATA ANALYSIS
qPCR analysis program (source, version)	E	Yes	see Materials & Methods
Cq method determination	E	Yes	see Materials & Methods
Outlier identification and disposition	E	Yes	see Materials & Methods
Results of NTCs	E	Yes	Not detected or insignificant
Justification of number and choice of reference genes	E	Yes	see Materials & Methods
Description of normalisation method	E	Yes	see Materials & Methods
Number and concordance of biological replicates	D	Yes	see Materials & Methods
Number and stage (RT or qPCR) of technical replicates	E	Yes	see Materials & Methods
Repeatability (intra-assay variation)	E	Yes	see Materials & Methods
Reproducibility (inter-assay variation, %CV)	D	No	not performed
Power analysis	D	No	not allowed by analysis software
Statistical methods for result significance	E	Yes	Student's t-test or paired t-test when appropriated
Software (source, version)	E	Yes	see Materials & Methods
Cq or raw data submission using RDML	D	No	not performed
Table X. MIQE checklist for authors, reviewers and editors from http://www.rdml.org/miqe.php. All essential information (E) must be submitted with the manuscript.
esirable information (D) should be submitted if available. If using primers obtained from RTPrimerDB, information on qPCR target, oligonucleotides,
protocols and validation is available from that source. n/a means not applicable in our case.
*: Assessing the absence of DNA using a no RT assay is essential when first extracting RNA. Once the sample has been validated as
DNA-free, inclusion of a no-RT control is desirable, but no longer essential.
**: Disclosure of the probe sequence is highly desirable and strongly encouraged. However, since not all commercial pre-designed assay
vendors provide this information, it cannot be an essential requirement. Use of such assays is advised against.
